# Supplementary material for: Chiral Lewis acid-bonded picolinaldehyde enables enantiodivergent carbonyl catalysis in the Mannich/condensation reaction of glycine ester
Source: Chem Sci. 2021 Jan 26;12(12):4353–60. doi: 10.1039/d0sc07052a (PMC8179594; doi:10.1039/d0sc07052a)
Supplement: SC-012-D0SC07052A-s002 [file SC-012-D0SC07052A-s002.cif]

# Electronic Supplementary Material (ESI) for Chemical Science.
# This journal is © The Royal Society of Chemistry 2021

####################################################################### 
# 
# This file contains crystal structure data downloaded from the 
# Cambridge Structural Database (CSD) hosted by the Cambridge 
# Crystallographic Data Centre (CCDC).
# 
# Full information about CCDC data access policies and citation 
# guidelines are available at http://www.ccdc.cam.ac.uk/access/V1 
# 
# Audit and citation data items may have been added by the CCDC. 
# Please retain this information to preserve the provenance of 
# this file and to allow appropriate attribution of the data. 
# 
#######################################################################

data_zhx002
_database_code_depnum_ccdc_archive 'CCDC 1983265'
loop_
_audit_author_name
_audit_author_address
'Yuqiao Zhou'
;College of Chemistry, Sichuan University
China
;
_audit_update_record             
;
2020-02-11 deposited with the CCDC.	2021-01-22 downloaded from the CCDC.
;

_audit_creation_method           SHELXL-2017/1
_shelx_SHELXL_version_number     2017/1
_chemical_name_systematic        ?
_chemical_name_common            ?
_chemical_melting_point          ?
_chemical_formula_moiety         'C19 H18 N2 O2 S2'
_chemical_formula_sum            'C19 H18 N2 O2 S2'
_chemical_formula_weight         370.47

loop_
_atom_type_symbol
_atom_type_description
_atom_type_scat_dispersion_real
_atom_type_scat_dispersion_imag
_atom_type_scat_source
C C 0.0181 0.0091 'International Tables Vol C Tables 4.2.6.8 and 6.1.1.4'
H H 0.0000 0.0000 'International Tables Vol C Tables 4.2.6.8 and 6.1.1.4'
N N 0.0311 0.0180 'International Tables Vol C Tables 4.2.6.8 and 6.1.1.4'
O O 0.0492 0.0322 'International Tables Vol C Tables 4.2.6.8 and 6.1.1.4'
S S 0.3331 0.5567 'International Tables Vol C Tables 4.2.6.8 and 6.1.1.4'

_space_group_crystal_system      monoclinic
_space_group_IT_number           4
_space_group_name_H-M_alt        'P 21'
_space_group_name_Hall           'P 2yb'

_shelx_space_group_comment       
; 
The symmetry employed for this shelxl refinement is uniquely defined 
by the following loop, which should always be used as a source of 
symmetry information in preference to the above space-group names. 
They are only intended as comments. 
;

loop_
_space_group_symop_operation_xyz
'x, y, z'
'-x, y+1/2, -z'

_cell_length_a                   9.6009(2)
_cell_length_b                   10.3983(2)
_cell_length_c                   9.9867(2)
_cell_angle_alpha                90
_cell_angle_beta                 115.2220(10)
_cell_angle_gamma                90
_cell_volume                     901.95(3)
_cell_formula_units_Z            2
_cell_measurement_temperature    170(2)
_cell_measurement_reflns_used    9918
_cell_measurement_theta_min      4.89
_cell_measurement_theta_max      74.75

_exptl_crystal_description       block
_exptl_crystal_colour            colourless
_exptl_crystal_density_meas      ?
_exptl_crystal_density_method    ?
_exptl_crystal_density_diffrn    1.364
_exptl_crystal_F_000             388
_exptl_transmission_factor_min   ?
_exptl_transmission_factor_max   ?
_exptl_crystal_size_max          0.190
_exptl_crystal_size_mid          0.138
_exptl_crystal_size_min          0.099
_exptl_absorpt_coefficient_mu    2.797
_shelx_estimated_absorpt_T_min   0.619
_shelx_estimated_absorpt_T_max   0.769
_exptl_absorpt_correction_type   numerical
_exptl_absorpt_correction_T_min  0.6856
_exptl_absorpt_correction_T_max  0.8321
_exptl_absorpt_process_details   'SADABS (Krause et al., 2015)'
_exptl_absorpt_special_details   ?
_diffrn_ambient_temperature      170(2)
_diffrn_radiation_wavelength     1.54178
_diffrn_radiation_type           CuK\a
_diffrn_source                   ?
_diffrn_measurement_device_type  'Bruker D8 Photon II'
_diffrn_measurement_method       '\f and \w scans'
_diffrn_detector_area_resol_mean ?
_diffrn_reflns_number            16275
_diffrn_reflns_av_unetI/netI     0.0321
_diffrn_reflns_av_R_equivalents  0.0316
_diffrn_reflns_limit_h_min       -11
_diffrn_reflns_limit_h_max       12
_diffrn_reflns_limit_k_min       -13
_diffrn_reflns_limit_k_max       12
_diffrn_reflns_limit_l_min       -12
_diffrn_reflns_limit_l_max       12
_diffrn_reflns_theta_min         4.895
_diffrn_reflns_theta_max         74.738
_diffrn_reflns_theta_full        67.679
_diffrn_measured_fraction_theta_max 0.994
_diffrn_measured_fraction_theta_full 0.994
_diffrn_reflns_Laue_measured_fraction_max 0.994
_diffrn_reflns_Laue_measured_fraction_full 0.994
_diffrn_reflns_point_group_measured_fraction_max 0.983
_diffrn_reflns_point_group_measured_fraction_full 0.988
_reflns_number_total             3635
_reflns_number_gt                3574
_reflns_threshold_expression     'I > 2\s(I)'
_reflns_Friedel_coverage         0.872
_reflns_Friedel_fraction_max     0.972
_reflns_Friedel_fraction_full    0.981

_reflns_special_details          
; 
 Reflections were merged by SHELXL according to the crystal 
 class for the calculation of statistics and refinement. 
  
 _reflns_Friedel_fraction is defined as the number of unique 
 Friedel pairs measured divided by the number that would be 
 possible theoretically, ignoring centric projections and 
 systematic absences. 
;

_computing_data_collection       'Bruker APEX3'
_computing_cell_refinement       'Bruker SAINT'
_computing_data_reduction        'Bruker SAINT'
_computing_structure_solution    'SHELXT (Sheldrick 2008)'
_computing_structure_refinement  'SHELXL-2017/1 (Sheldrick, 2017)'
_computing_molecular_graphics    'Bruker SHELXTL'
_computing_publication_material  'Bruker SHELXTL'
_refine_special_details          ?
_refine_ls_structure_factor_coef Fsqd
_refine_ls_matrix_type           full
_refine_ls_weighting_scheme      calc
_refine_ls_weighting_details     
'w=1/[\s^2^(Fo^2^)+(0.0284P)^2^+0.1612P] where P=(Fo^2^+2Fc^2^)/3'
_atom_sites_solution_primary     dual
_atom_sites_solution_secondary   difmap
_atom_sites_solution_hydrogens   mixed
_refine_ls_hydrogen_treatment    mixed
_refine_ls_extinction_method     none
_refine_ls_extinction_coef       .
_refine_ls_abs_structure_details 
; 
 Flack x determined using 1633 quotients [(I+)-(I-)]/[(I+)+(I-)] 
 (Parsons, Flack and Wagner, Acta Cryst. B69 (2013) 249-259). 
;
_refine_ls_abs_structure_Flack   0.036(5)
_chemical_absolute_configuration ad
_refine_ls_number_reflns         3635
_refine_ls_number_parameters     231
_refine_ls_number_restraints     1
_refine_ls_R_factor_all          0.0242
_refine_ls_R_factor_gt           0.0236
_refine_ls_wR_factor_ref         0.0607
_refine_ls_wR_factor_gt          0.0601
_refine_ls_goodness_of_fit_ref   1.038
_refine_ls_restrained_S_all      1.037
_refine_ls_shift/su_max          0.000
_refine_ls_shift/su_mean         0.000

loop_
_atom_site_label
_atom_site_type_symbol
_atom_site_fract_x
_atom_site_fract_y
_atom_site_fract_z
_atom_site_U_iso_or_equiv
_atom_site_adp_type
_atom_site_occupancy
_atom_site_site_symmetry_order
_atom_site_calc_flag
_atom_site_refinement_flags_posn
_atom_site_refinement_flags_adp
_atom_site_refinement_flags_occupancy
_atom_site_disorder_assembly
_atom_site_disorder_group
S1 S 0.42612(6) 0.44336(5) 0.36657(6) 0.03304(14) Uani 1 1 d . . . . .
S2 S 0.90102(6) 0.28901(5) 0.27189(6) 0.02792(13) Uani 1 1 d . . . . .
O1 O 0.8002(2) 0.82180(16) 0.2544(2) 0.0366(4) Uani 1 1 d . . . . .
O2 O 0.57662(18) 0.74357(15) 0.08509(16) 0.0280(3) Uani 1 1 d . . . . .
N1 N 0.75583(18) 0.52010(16) 0.51028(17) 0.0182(3) Uani 1 1 d . . . . .
N2 N 0.88038(19) 0.56533(16) 0.35800(18) 0.0192(3) Uani 1 1 d . . . . .
H2N H 0.933(3) 0.632(3) 0.401(3) 0.022(6) Uiso 1 1 d . . . . .
C1 C 0.7208(2) 0.60838(18) 0.2829(2) 0.0177(4) Uani 1 1 d . . . . .
H1 H 0.659002 0.542675 0.207997 0.021 Uiso 1 1 calc R U . . .
C2 C 0.7073(2) 0.7368(2) 0.2074(2) 0.0210(4) Uani 1 1 d . . . . .
C3 C 0.5437(3) 0.8657(3) 0.0074(3) 0.0416(6) Uani 1 1 d . . . . .
H3A H 0.450070 0.857678 -0.085099 0.062 Uiso 1 1 calc R U . . .
H3B H 0.630195 0.889888 -0.014842 0.062 Uiso 1 1 calc R U . . .
H3C H 0.528459 0.931927 0.069710 0.062 Uiso 1 1 calc R U . . .
C11 C 0.7795(2) 0.52276(19) 0.6586(2) 0.0188(4) Uani 1 1 d . . . . .
C12 C 0.8871(2) 0.4409(2) 0.7629(2) 0.0236(4) Uani 1 1 d . . . . .
H12 H 0.945735 0.383559 0.733270 0.028 Uiso 1 1 calc R U . . .
C13 C 0.9085(2) 0.4432(3) 0.9090(2) 0.0303(4) Uani 1 1 d . . . . .
H13 H 0.982979 0.388015 0.978843 0.036 Uiso 1 1 calc R U . . .
C14 C 0.8233(3) 0.5243(3) 0.9550(2) 0.0365(5) Uani 1 1 d . . . . .
H14 H 0.839233 0.525767 1.055623 0.044 Uiso 1 1 calc R U . . .
C15 C 0.7147(3) 0.6032(3) 0.8518(3) 0.0365(5) Uani 1 1 d . . . . .
H15 H 0.654597 0.658376 0.882073 0.044 Uiso 1 1 calc R U . . .
C16 C 0.6914(3) 0.6034(2) 0.7043(2) 0.0268(4) Uani 1 1 d . . . . .
H16 H 0.615861 0.658211 0.634868 0.032 Uiso 1 1 calc R U . . .
C21 C 0.6620(2) 0.61763(18) 0.4063(2) 0.0175(4) Uani 1 1 d . . . . .
H21 H 0.687170 0.704299 0.454069 0.021 Uiso 1 1 calc R U . . .
C22 C 0.4921(2) 0.5931(2) 0.3490(2) 0.0205(4) Uani 1 1 d . . . . .
C23 C 0.3717(2) 0.6762(2) 0.2711(3) 0.0289(5) Uani 1 1 d . . . . .
H23 H 0.384055 0.763399 0.249703 0.035 Uiso 1 1 calc R U . . .
C24 C 0.2260(3) 0.6133(3) 0.2270(3) 0.0375(5) Uani 1 1 d . . . . .
H24 H 0.130142 0.654594 0.171975 0.045 Uiso 1 1 calc R U . . .
C25 C 0.2382(3) 0.4898(3) 0.2713(3) 0.0383(6) Uani 1 1 d . . . . .
H25 H 0.152670 0.434877 0.251837 0.046 Uiso 1 1 calc R U . . .
C31 C 0.8760(2) 0.47326(18) 0.4663(2) 0.0179(4) Uani 1 1 d . . . . .
H31 H 0.978007 0.470753 0.554455 0.021 Uiso 1 1 calc R U . . .
C32 C 0.8348(2) 0.34086(19) 0.3982(2) 0.0192(4) Uani 1 1 d . . . . .
C33 C 0.7508(3) 0.2469(2) 0.4250(2) 0.0260(4) Uani 1 1 d . . . . .
H33 H 0.704757 0.256548 0.491837 0.031 Uiso 1 1 calc R U . . .
C34 C 0.7394(3) 0.1327(2) 0.3420(3) 0.0297(5) Uani 1 1 d . . . . .
H34 H 0.684666 0.058229 0.347384 0.036 Uiso 1 1 calc R U . . .
C35 C 0.8147(3) 0.1417(2) 0.2549(3) 0.0300(5) Uani 1 1 d . . . . .
H35 H 0.819245 0.074864 0.192122 0.036 Uiso 1 1 calc R U . . .

loop_
_atom_site_aniso_label
_atom_site_aniso_U_11
_atom_site_aniso_U_22
_atom_site_aniso_U_33
_atom_site_aniso_U_23
_atom_site_aniso_U_13
_atom_site_aniso_U_12
S1 0.0261(3) 0.0297(3) 0.0399(3) 0.0030(2) 0.0108(2) -0.0075(2)
S2 0.0352(3) 0.0247(2) 0.0324(3) -0.0050(2) 0.0226(2) -0.0006(2)
O1 0.0341(9) 0.0239(8) 0.0436(10) 0.0063(7) 0.0086(7) -0.0092(6)
O2 0.0311(8) 0.0261(8) 0.0213(7) 0.0049(6) 0.0057(6) 0.0019(6)
N1 0.0192(7) 0.0201(8) 0.0169(7) -0.0001(6) 0.0091(6) 0.0037(6)
N2 0.0184(7) 0.0187(8) 0.0214(8) -0.0007(7) 0.0092(6) -0.0018(6)
C1 0.0183(8) 0.0173(9) 0.0178(8) -0.0013(7) 0.0079(7) -0.0022(6)
C2 0.0235(9) 0.0203(9) 0.0212(9) 0.0013(8) 0.0115(8) 0.0002(8)
C3 0.0530(16) 0.0316(13) 0.0320(12) 0.0137(10) 0.0103(12) 0.0117(11)
C11 0.0206(9) 0.0186(9) 0.0166(8) -0.0020(7) 0.0072(7) -0.0044(7)
C12 0.0225(9) 0.0262(10) 0.0214(9) 0.0010(8) 0.0086(7) 0.0008(8)
C13 0.0302(10) 0.0385(12) 0.0188(9) 0.0039(10) 0.0072(8) -0.0017(10)
C14 0.0483(14) 0.0455(14) 0.0191(10) -0.0019(9) 0.0177(10) -0.0047(11)
C15 0.0488(14) 0.0415(14) 0.0272(11) -0.0035(10) 0.0238(10) 0.0063(11)
C16 0.0336(11) 0.0271(11) 0.0233(10) -0.0007(8) 0.0156(9) 0.0041(9)
C21 0.0188(9) 0.0169(8) 0.0168(8) 0.0007(7) 0.0076(7) 0.0002(7)
C22 0.0206(9) 0.0218(9) 0.0203(9) -0.0021(7) 0.0098(7) -0.0017(7)
C23 0.0186(9) 0.0352(12) 0.0332(11) -0.0023(9) 0.0113(8) 0.0016(9)
C24 0.0189(10) 0.0470(14) 0.0413(13) -0.0018(11) 0.0077(9) 0.0011(9)
C25 0.0234(11) 0.0480(15) 0.0428(13) -0.0059(11) 0.0134(10) -0.0111(10)
C31 0.0167(8) 0.0195(9) 0.0186(8) -0.0011(7) 0.0085(7) 0.0003(6)
C32 0.0203(9) 0.0187(9) 0.0191(9) 0.0006(7) 0.0090(7) 0.0037(7)
C33 0.0294(10) 0.0223(10) 0.0285(10) 0.0003(8) 0.0145(9) 0.0008(8)
C34 0.0307(11) 0.0205(10) 0.0365(12) 0.0004(9) 0.0129(9) -0.0018(8)
C35 0.0325(11) 0.0221(11) 0.0330(11) -0.0063(9) 0.0118(9) 0.0038(8)

_geom_special_details            
; 
 All esds (except the esd in the dihedral angle between two l.s. planes) 
 are estimated using the full covariance matrix.  The cell esds are taken 
 into account individually in the estimation of esds in distances, angles 
 and torsion angles; correlations between esds in cell parameters are only 
 used when they are defined by crystal symmetry.  An approximate (isotropic) 
 treatment of cell esds is used for estimating esds involving l.s. planes. 
;

loop_
_geom_bond_atom_site_label_1
_geom_bond_atom_site_label_2
_geom_bond_distance
_geom_bond_site_symmetry_2
_geom_bond_publ_flag
S1 C25 1.712(3) . ?
S1 C22 1.718(2) . ?
S2 C35 1.715(2) . ?
S2 C32 1.7231(19) . ?
O1 C2 1.200(3) . ?
O2 C2 1.329(3) . ?
O2 C3 1.451(3) . ?
N1 C11 1.400(2) . ?
N1 C21 1.456(2) . ?
N1 C31 1.480(2) . ?
N2 C31 1.459(2) . ?
N2 C1 1.460(2) . ?
C1 C2 1.512(3) . ?
C1 C21 1.562(3) . ?
C11 C16 1.399(3) . ?
C11 C12 1.399(3) . ?
C12 C13 1.384(3) . ?
C13 C14 1.383(4) . ?
C14 C15 1.380(4) . ?
C15 C16 1.393(3) . ?
C21 C22 1.502(3) . ?
C22 C23 1.387(3) . ?
C23 C24 1.433(3) . ?
C24 C25 1.347(4) . ?
C31 C32 1.512(3) . ?
C32 C33 1.364(3) . ?
C33 C34 1.425(3) . ?
C34 C35 1.350(3) . ?

loop_
_geom_angle_atom_site_label_1
_geom_angle_atom_site_label_2
_geom_angle_atom_site_label_3
_geom_angle
_geom_angle_site_symmetry_1
_geom_angle_site_symmetry_3
_geom_angle_publ_flag
C25 S1 C22 92.00(11) . . ?
C35 S2 C32 92.18(11) . . ?
C2 O2 C3 116.31(18) . . ?
C11 N1 C21 120.87(15) . . ?
C11 N1 C31 121.62(15) . . ?
C21 N1 C31 109.93(14) . . ?
C31 N2 C1 103.10(14) . . ?
N2 C1 C2 112.06(16) . . ?
N2 C1 C21 105.45(15) . . ?
C2 C1 C21 110.85(15) . . ?
O1 C2 O2 125.03(19) . . ?
O1 C2 C1 124.33(18) . . ?
O2 C2 C1 110.60(17) . . ?
C16 C11 C12 118.61(18) . . ?
C16 C11 N1 120.58(18) . . ?
C12 C11 N1 120.75(17) . . ?
C13 C12 C11 120.3(2) . . ?
C14 C13 C12 121.2(2) . . ?
C15 C14 C13 118.7(2) . . ?
C14 C15 C16 121.4(2) . . ?
C15 C16 C11 119.8(2) . . ?
N1 C21 C22 113.24(16) . . ?
N1 C21 C1 101.43(14) . . ?
C22 C21 C1 112.81(15) . . ?
C23 C22 C21 128.19(19) . . ?
C23 C22 S1 111.50(15) . . ?
C21 C22 S1 120.18(14) . . ?
C22 C23 C24 111.0(2) . . ?
C25 C24 C23 113.4(2) . . ?
C24 C25 S1 112.04(18) . . ?
N2 C31 N1 106.05(14) . . ?
N2 C31 C32 110.38(15) . . ?
N1 C31 C32 110.22(15) . . ?
C33 C32 C31 128.83(18) . . ?
C33 C32 S2 110.67(15) . . ?
C31 C32 S2 120.47(14) . . ?
C32 C33 C34 112.83(19) . . ?
C35 C34 C33 112.8(2) . . ?
C34 C35 S2 111.56(17) . . ?

loop_
_geom_torsion_atom_site_label_1
_geom_torsion_atom_site_label_2
_geom_torsion_atom_site_label_3
_geom_torsion_atom_site_label_4
_geom_torsion
_geom_torsion_site_symmetry_1
_geom_torsion_site_symmetry_2
_geom_torsion_site_symmetry_3
_geom_torsion_site_symmetry_4
_geom_torsion_publ_flag
C31 N2 C1 C2 158.70(15) . . . . ?
C31 N2 C1 C21 38.01(18) . . . . ?
C3 O2 C2 O1 -2.4(3) . . . . ?
C3 O2 C2 C1 175.63(19) . . . . ?
N2 C1 C2 O1 -34.7(3) . . . . ?
C21 C1 C2 O1 82.8(2) . . . . ?
N2 C1 C2 O2 147.26(16) . . . . ?
C21 C1 C2 O2 -95.23(18) . . . . ?
C21 N1 C11 C16 12.2(3) . . . . ?
C31 N1 C11 C16 158.75(19) . . . . ?
C21 N1 C11 C12 -170.58(18) . . . . ?
C31 N1 C11 C12 -24.0(3) . . . . ?
C16 C11 C12 C13 -2.0(3) . . . . ?
N1 C11 C12 C13 -179.2(2) . . . . ?
C11 C12 C13 C14 0.9(4) . . . . ?
C12 C13 C14 C15 0.5(4) . . . . ?
C13 C14 C15 C16 -0.9(4) . . . . ?
C14 C15 C16 C11 -0.2(4) . . . . ?
C12 C11 C16 C15 1.6(3) . . . . ?
N1 C11 C16 C15 178.9(2) . . . . ?
C11 N1 C21 C22 -80.1(2) . . . . ?
C31 N1 C21 C22 129.83(16) . . . . ?
C11 N1 C21 C1 158.74(16) . . . . ?
C31 N1 C21 C1 8.68(18) . . . . ?
N2 C1 C21 N1 -28.84(18) . . . . ?
C2 C1 C21 N1 -150.32(16) . . . . ?
N2 C1 C21 C22 -150.29(16) . . . . ?
C2 C1 C21 C22 88.23(19) . . . . ?
N1 C21 C22 C23 167.4(2) . . . . ?
C1 C21 C22 C23 -78.2(3) . . . . ?
N1 C21 C22 S1 -17.1(2) . . . . ?
C1 C21 C22 S1 97.43(17) . . . . ?
C25 S1 C22 C23 -0.16(18) . . . . ?
C25 S1 C22 C21 -176.44(17) . . . . ?
C21 C22 C23 C24 175.8(2) . . . . ?
S1 C22 C23 C24 -0.1(2) . . . . ?
C22 C23 C24 C25 0.5(3) . . . . ?
C23 C24 C25 S1 -0.6(3) . . . . ?
C22 S1 C25 C24 0.4(2) . . . . ?
C1 N2 C31 N1 -32.33(18) . . . . ?
C1 N2 C31 C32 87.05(17) . . . . ?
C11 N1 C31 N2 -135.53(17) . . . . ?
C21 N1 C31 N2 14.27(19) . . . . ?
C11 N1 C31 C32 104.98(19) . . . . ?
C21 N1 C31 C32 -105.22(17) . . . . ?
N2 C31 C32 C33 -145.8(2) . . . . ?
N1 C31 C32 C33 -28.9(3) . . . . ?
N2 C31 C32 S2 36.4(2) . . . . ?
N1 C31 C32 S2 153.18(13) . . . . ?
C35 S2 C32 C33 0.32(17) . . . . ?
C35 S2 C32 C31 178.56(16) . . . . ?
C31 C32 C33 C34 -178.41(19) . . . . ?
S2 C32 C33 C34 -0.4(2) . . . . ?
C32 C33 C34 C35 0.2(3) . . . . ?
C33 C34 C35 S2 0.0(3) . . . . ?
C32 S2 C35 C34 -0.19(18) . . . . ?

_refine_diff_density_max         0.183
_refine_diff_density_min         -0.212
_refine_diff_density_rms         0.036

_shelx_res_file                  
; 
TITL zhx002_a.res in P2(1) 
    zhx002.res 
    created by SHELXL-2017/1 at 11:57:34 on 11-Feb-2020 
REM Old TITL zhx002 in P2(1) 
  
REM SHELXT solution in P2(1) 
REM R1 0.079,  Rweak 0.030,  Alpha 0.004,  Orientation as input 
REM Flack x =  0.066 ( 0.006 ) from Parsons' quotients 
REM Formula found by SHELXT:  C19 N2 O2 S2 
  
CELL  1.54178   9.6009  10.3983   9.9867   90.000  115.222   90.000 
ZERR    2.000   0.0002   0.0002   0.0002    0.000    0.001    0.000 
LATT -1 
SYMM -X, 1/2+Y, -Z 
SFAC C H N O S 
UNIT 38 36 4 4 4 
TEMP -103.140 
SIZE 0.099 0.138 0.19 
  
L.S. 10 
ACTA 
CONF 
  
WGHT    0.028400    0.161200 
FVAR       0.37343 
S1    5    0.426120    0.443357    0.366573    11.00000    0.02612    0.02970 = 
         0.03987    0.00298    0.01077   -0.00753 
S2    5    0.901021    0.289014    0.271895    11.00000    0.03516    0.02471 = 
         0.03241   -0.00501    0.02259   -0.00063 
O1    4    0.800175    0.821801    0.254422    11.00000    0.03406    0.02392 = 
         0.04363    0.00629    0.00859   -0.00921 
O2    4    0.576621    0.743572    0.085092    11.00000    0.03106    0.02607 = 
         0.02130    0.00487    0.00571    0.00185 
N1    3    0.755830    0.520100    0.510280    11.00000    0.01919    0.02013 = 
         0.01687   -0.00006    0.00911    0.00370 
N2    3    0.880383    0.565327    0.358004    11.00000    0.01836    0.01866 = 
         0.02139   -0.00066    0.00921   -0.00175 
H2N   2    0.932528    0.632295    0.401479    11.00000    0.02231 
C1    1    0.720815    0.608381    0.282879    11.00000    0.01831    0.01734 = 
         0.01777   -0.00131    0.00791   -0.00217 
AFIX  13 
H1    2    0.659002    0.542675    0.207997    11.00000   -1.20000 
AFIX   0 
C2    1    0.707300    0.736820    0.207403    11.00000    0.02350    0.02026 = 
         0.02122    0.00126    0.01153    0.00023 
C3    1    0.543663    0.865671    0.007414    11.00000    0.05299    0.03161 = 
         0.03196    0.01367    0.01032    0.01167 
AFIX 137 
H3A   2    0.450070    0.857678   -0.085099    11.00000   -1.50000 
H3B   2    0.630195    0.889888   -0.014842    11.00000   -1.50000 
H3C   2    0.528459    0.931927    0.069710    11.00000   -1.50000 
AFIX   0 
C11   1    0.779530    0.522759    0.658594    11.00000    0.02060    0.01856 = 
         0.01658   -0.00205    0.00719   -0.00439 
C12   1    0.887088    0.440943    0.762887    11.00000    0.02253    0.02615 = 
         0.02145    0.00098    0.00858    0.00084 
AFIX  43 
H12   2    0.945735    0.383559    0.733270    11.00000   -1.20000 
AFIX   0 
C13   1    0.908467    0.443193    0.908964    11.00000    0.03024    0.03852 = 
         0.01880    0.00390    0.00715   -0.00167 
AFIX  43 
H13   2    0.982979    0.388015    0.978843    11.00000   -1.20000 
AFIX   0 
C14   1    0.823311    0.524315    0.954999    11.00000    0.04832    0.04548 = 
         0.01913   -0.00191    0.01767   -0.00465 
AFIX  43 
H14   2    0.839233    0.525767    1.055623    11.00000   -1.20000 
AFIX   0 
C15   1    0.714698    0.603153    0.851826    11.00000    0.04875    0.04146 = 
         0.02719   -0.00351    0.02378    0.00625 
AFIX  43 
H15   2    0.654597    0.658376    0.882073    11.00000   -1.20000 
AFIX   0 
C16   1    0.691391    0.603416    0.704267    11.00000    0.03360    0.02712 = 
         0.02325   -0.00065    0.01562    0.00413 
AFIX  43 
H16   2    0.615861    0.658211    0.634868    11.00000   -1.20000 
AFIX   0 
C21   1    0.662011    0.617631    0.406283    11.00000    0.01881    0.01690 = 
         0.01682    0.00065    0.00759    0.00025 
AFIX  13 
H21   2    0.687170    0.704299    0.454069    11.00000   -1.20000 
AFIX   0 
C22   1    0.492135    0.593105    0.348983    11.00000    0.02055    0.02180 = 
         0.02027   -0.00206    0.00979   -0.00174 
C23   1    0.371657    0.676248    0.271054    11.00000    0.01858    0.03516 = 
         0.03319   -0.00228    0.01135    0.00159 
AFIX  43 
H23   2    0.384055    0.763399    0.249703    11.00000   -1.20000 
AFIX   0 
C24   1    0.225987    0.613264    0.227008    11.00000    0.01893    0.04704 = 
         0.04132   -0.00178    0.00771    0.00111 
AFIX  43 
H24   2    0.130142    0.654594    0.171975    11.00000   -1.20000 
AFIX   0 
C25   1    0.238236    0.489766    0.271251    11.00000    0.02340    0.04801 = 
         0.04279   -0.00590    0.01337   -0.01111 
AFIX  43 
H25   2    0.152670    0.434877    0.251837    11.00000   -1.20000 
AFIX   0 
C31   1    0.875973    0.473264    0.466343    11.00000    0.01666    0.01945 = 
         0.01865   -0.00111    0.00850    0.00035 
AFIX  13 
H31   2    0.978007    0.470753    0.554455    11.00000   -1.20000 
AFIX   0 
C32   1    0.834780    0.340856    0.398173    11.00000    0.02033    0.01867 = 
         0.01907    0.00057    0.00898    0.00366 
C33   1    0.750770    0.246894    0.424976    11.00000    0.02935    0.02226 = 
         0.02847    0.00029    0.01445    0.00081 
AFIX  43 
H33   2    0.704757    0.256548    0.491837    11.00000   -1.20000 
AFIX   0 
C34   1    0.739369    0.132706    0.342009    11.00000    0.03075    0.02046 = 
         0.03646    0.00035    0.01288   -0.00184 
AFIX  43 
H34   2    0.684666    0.058229    0.347384    11.00000   -1.20000 
AFIX   0 
C35   1    0.814670    0.141740    0.254936    11.00000    0.03250    0.02212 = 
         0.03304   -0.00626    0.01177    0.00376 
AFIX  43 
H35   2    0.819245    0.074864    0.192122    11.00000   -1.20000 
  
AFIX   0 
HKLF 4 
  
  
  
  
REM  zhx002_a.res in P2(1) 
REM R1 =  0.0236 for    3574 Fo > 4sig(Fo)  and  0.0242 for all    3635 data 
REM    231 parameters refined using      1 restraints 
  
END 
  
WGHT      0.0283      0.1606 
  
REM Highest difference peak  0.183,  deepest hole -0.212,  1-sigma level  0.036 
Q1    1   0.7119  0.6675  0.2363  11.00000  0.05    0.18 
Q2    1   0.4329  0.6394  0.2942  11.00000  0.05    0.18 
Q3    1   0.8507  0.4072  0.4293  11.00000  0.05    0.16 
Q4    1   0.4629  0.5258  0.3480  11.00000  0.05    0.16 
Q5    1   0.5772  0.5963  0.3779  11.00000  0.05    0.15 
Q6    1   0.3110  0.6433  0.2551  11.00000  0.05    0.15 
Q7    1   0.6924  0.6204  0.3369  11.00000  0.05    0.13 
Q8    1   0.4326  0.7091 -0.0371  11.00000  0.05    0.13 
Q9    1   0.8763  0.1961  0.2750  11.00000  0.05    0.12 
Q10   1   0.8063  0.4872  0.4876  11.00000  0.05    0.12 
Q11   1   0.1861  0.3848  0.2646  11.00000  0.05    0.12 
Q12   1   0.8529  0.7823  0.3021  11.00000  0.05    0.12 
Q13   1   0.8555  0.4985  0.7178  11.00000  0.05    0.12 
Q14   1   0.7271  0.1598  0.2666  11.00000  0.05    0.12 
Q15   1   0.8598  0.3200  0.3384  11.00000  0.05    0.12 
Q16   1   0.6041  0.9378  0.0404  11.00000  0.05    0.12 
Q17   1   0.7544  0.5731  0.6851  11.00000  0.05    0.12 
Q18   1   0.5235  0.7986  0.7444  11.00000  0.05    0.12 
Q19   1   0.8712  0.5179  0.4114  11.00000  0.05    0.11 
Q20   1   0.4101  0.8386 -0.0448  11.00000  0.05    0.11 
;
_shelx_res_checksum              89117

_exptl_crystal_recrystallization_method 
'Re-crystallisation from solvent: DCM, PE'
####################################################################### 
# 
# This file contains crystal structure data downloaded from the 
# Cambridge Structural Database (CSD) hosted by the Cambridge 
# Crystallographic Data Centre (CCDC).
# 
# Full information about CCDC data access policies and citation 
# guidelines are available at http://www.ccdc.cam.ac.uk/access/V1 
# 
# Audit and citation data items may have been added by the CCDC. 
# Please retain this information to preserve the provenance of 
# this file and to allow appropriate attribution of the data. 
# 
#######################################################################

data_zhx009
_database_code_depnum_ccdc_archive 'CCDC 2011004'
loop_
_audit_author_name
_audit_author_address
'Yuqiao Zhou'
;College of Chemistry, Sichuan University
China
;
_audit_update_record             
;
2020-06-20 deposited with the CCDC.	2021-01-22 downloaded from the CCDC.
;

_audit_creation_method           SHELXL-2018/3
_shelx_SHELXL_version_number     2018/3
_chemical_name_systematic        ?
_chemical_name_common            ?
_chemical_melting_point          ?
_chemical_formula_moiety         
'C31 H44 N4 O4 Yb, C4 H8 O, 3(C F3 O3 S), 2(H2 O)'
_chemical_formula_sum            'C38 H56 F9 N4 O16 S3 Yb'
_chemical_formula_weight         1265.08

loop_
_atom_type_symbol
_atom_type_description
_atom_type_scat_dispersion_real
_atom_type_scat_dispersion_imag
_atom_type_scat_source
C C 0.0033 0.0016 'International Tables Vol C Tables 4.2.6.8 and 6.1.1.4'
H H 0.0000 0.0000 'International Tables Vol C Tables 4.2.6.8 and 6.1.1.4'
N N 0.0061 0.0033 'International Tables Vol C Tables 4.2.6.8 and 6.1.1.4'
O O 0.0106 0.0060 'International Tables Vol C Tables 4.2.6.8 and 6.1.1.4'
F F 0.0171 0.0103 'International Tables Vol C Tables 4.2.6.8 and 6.1.1.4'
S S 0.1246 0.1234 'International Tables Vol C Tables 4.2.6.8 and 6.1.1.4'
Yb Yb -0.3850 5.5486 'International Tables Vol C Tables 4.2.6.8 and 6.1.1.4'

_space_group_crystal_system      orthorhombic
_space_group_IT_number           18
_space_group_name_H-M_alt        'P 21 21 2'
_space_group_name_Hall           'P 2 2ab'

_shelx_space_group_comment       
; 
The symmetry employed for this shelxl refinement is uniquely defined 
by the following loop, which should always be used as a source of 
symmetry information in preference to the above space-group names. 
They are only intended as comments. 
;

loop_
_space_group_symop_operation_xyz
'x, y, z'
'-x, -y, z'
'-x+1/2, y+1/2, -z'
'x+1/2, -y+1/2, -z'

_cell_length_a                   23.0690(11)
_cell_length_b                   24.5839(12)
_cell_length_c                   9.5501(4)
_cell_angle_alpha                90
_cell_angle_beta                 90
_cell_angle_gamma                90
_cell_volume                     5416.1(4)
_cell_formula_units_Z            4
_cell_measurement_temperature    150(2)
_cell_measurement_reflns_used    9849
_cell_measurement_theta_min      2.42
_cell_measurement_theta_max      27.50

_exptl_crystal_description       block
_exptl_crystal_colour            colourless
_exptl_crystal_density_meas      ?
_exptl_crystal_density_method    ?
_exptl_crystal_density_diffrn    1.551
_exptl_crystal_F_000             2556
_exptl_transmission_factor_min   ?
_exptl_transmission_factor_max   ?
_exptl_crystal_size_max          0.433
_exptl_crystal_size_mid          0.362
_exptl_crystal_size_min          0.168
_exptl_absorpt_coefficient_mu    1.937
_shelx_estimated_absorpt_T_min   0.488
_shelx_estimated_absorpt_T_max   0.737
_exptl_absorpt_correction_type   numerical
_exptl_absorpt_correction_T_min  0.3526
_exptl_absorpt_correction_T_max  0.6163
_exptl_absorpt_process_details   'SADABS (Krause et al., 2015)'
_exptl_absorpt_special_details   ?
_diffrn_ambient_temperature      150(2)
_diffrn_radiation_wavelength     0.71073
_diffrn_radiation_type           MoK\a
_diffrn_source                   ?
_diffrn_measurement_device_type  'Bruker D8 Photon II'
_diffrn_measurement_method       '\f and \w scans'
_diffrn_detector_area_resol_mean ?
_diffrn_reflns_number            320140
_diffrn_reflns_av_unetI/netI     0.0152
_diffrn_reflns_av_R_equivalents  0.0385
_diffrn_reflns_limit_h_min       -30
_diffrn_reflns_limit_h_max       29
_diffrn_reflns_limit_k_min       -31
_diffrn_reflns_limit_k_max       31
_diffrn_reflns_limit_l_min       -12
_diffrn_reflns_limit_l_max       12
_diffrn_reflns_theta_min         2.288
_diffrn_reflns_theta_max         27.636
_diffrn_reflns_theta_full        25.242
_diffrn_measured_fraction_theta_max 0.988
_diffrn_measured_fraction_theta_full 0.996
_diffrn_reflns_Laue_measured_fraction_max 0.988
_diffrn_reflns_Laue_measured_fraction_full 0.996
_diffrn_reflns_point_group_measured_fraction_max 0.986
_diffrn_reflns_point_group_measured_fraction_full 0.994
_reflns_number_total             12456
_reflns_number_gt                12275
_reflns_threshold_expression     'I > 2\s(I)'
_reflns_Friedel_coverage         0.804
_reflns_Friedel_fraction_max     0.983
_reflns_Friedel_fraction_full    0.991

_reflns_special_details          
; 
 Reflections were merged by SHELXL according to the crystal 
 class for the calculation of statistics and refinement. 
  
 Structure factors included contributions from the .fab file. 
  
 _reflns_Friedel_fraction is defined as the number of unique 
 Friedel pairs measured divided by the number that would be 
 possible theoretically, ignoring centric projections and 
 systematic absences. Completness statistics refer to single and 
 composite reflections containing twin component 1 only. 
;

_computing_data_collection       'Bruker APEX3'
_computing_cell_refinement       'Bruker SAINT'
_computing_data_reduction        'Bruker SAINT'
_computing_structure_solution    'SHELXT (Sheldrick 2008)'
_computing_structure_refinement  'SHELXL-2018/3 (Sheldrick, 2018)'
_computing_molecular_graphics    'Bruker SHELXTL'
_computing_publication_material  'Bruker SHELXTL'
_refine_special_details          
'Refined as a 2-component inversion twin.,Twin,SQUEEZE'
_refine_ls_structure_factor_coef Fsqd
_refine_ls_matrix_type           full
_refine_ls_weighting_scheme      calc
_refine_ls_weighting_details     
'w=1/[\s^2^(Fo^2^)+(0.0251P)^2^+5.4420P] where P=(Fo^2^+2Fc^2^)/3'
_atom_sites_solution_primary     dual
_atom_sites_solution_secondary   difmap
_atom_sites_solution_hydrogens   mixed
_refine_ls_hydrogen_treatment    mixed
_refine_ls_extinction_method     none
_refine_ls_extinction_coef       .
_refine_ls_abs_structure_details 
; 
 Refined as an inversion twin. 
;
_refine_ls_abs_structure_Flack   0.019(6)
_chemical_absolute_configuration syn
_refine_ls_number_reflns         12456
_refine_ls_number_parameters     704
_refine_ls_number_restraints     55
_refine_ls_R_factor_all          0.0222
_refine_ls_R_factor_gt           0.0215
_refine_ls_wR_factor_ref         0.0572
_refine_ls_wR_factor_gt          0.0565
_refine_ls_goodness_of_fit_ref   1.125
_refine_ls_restrained_S_all      1.128
_refine_ls_shift/su_max          0.004
_refine_ls_shift/su_mean         0.000

loop_
_atom_site_label
_atom_site_type_symbol
_atom_site_fract_x
_atom_site_fract_y
_atom_site_fract_z
_atom_site_U_iso_or_equiv
_atom_site_adp_type
_atom_site_occupancy
_atom_site_site_symmetry_order
_atom_site_calc_flag
_atom_site_refinement_flags_posn
_atom_site_refinement_flags_adp
_atom_site_refinement_flags_occupancy
_atom_site_disorder_assembly
_atom_site_disorder_group
Yb Yb 0.73955(2) 0.60885(2) 0.57593(2) 0.02013(4) Uani 1 1 d . . . . .
O1 O 0.77907(11) 0.55581(10) 0.4143(3) 0.0203(5) Uani 1 1 d . . . . .
O2 O 0.70312(14) 0.52434(11) 0.6250(3) 0.0297(6) Uani 1 1 d . . . . .
O3 O 0.67700(11) 0.63126(10) 0.4158(3) 0.0215(5) Uani 1 1 d . . . . .
O4 O 0.79368(11) 0.66755(11) 0.4465(3) 0.0213(5) Uani 1 1 d . . . . .
N1 N 0.75631(15) 0.50822(12) 0.3582(3) 0.0210(6) Uani 1 1 d . . . . .
N2 N 0.68339(16) 0.43449(14) 0.6369(4) 0.0273(7) Uani 1 1 d D . . . .
H2N H 0.6895(18) 0.4036(12) 0.597(4) 0.019(10) Uiso 1 1 d D . . . .
N3 N 0.68650(13) 0.65271(13) 0.2831(3) 0.0204(6) Uani 1 1 d . . . . .
N4 N 0.82356(14) 0.70817(13) 0.2451(3) 0.0225(6) Uani 1 1 d D . . . .
H4N H 0.809(3) 0.728(2) 0.177(5) 0.060(19) Uiso 1 1 d D . . . .
C1 C 0.69645(17) 0.51802(16) 0.2984(4) 0.0233(8) Uani 1 1 d . . . . .
H1A H 0.671453 0.532202 0.374371 0.028 Uiso 1 1 calc R U . . .
H1B H 0.680233 0.482533 0.269042 0.028 Uiso 1 1 calc R U . . .
C2 C 0.69246(17) 0.55701(16) 0.1747(4) 0.0251(8) Uani 1 1 d . . . . .
H2A H 0.710855 0.539066 0.093195 0.030 Uiso 1 1 calc R U . . .
H2B H 0.650909 0.561722 0.151774 0.030 Uiso 1 1 calc R U . . .
C3 C 0.71905(16) 0.61340(16) 0.1889(4) 0.0231(7) Uani 1 1 d . . . . .
H3A H 0.758976 0.609355 0.225487 0.028 Uiso 1 1 calc R U . . .
H3B H 0.721939 0.629732 0.094425 0.028 Uiso 1 1 calc R U . . .
C11 C 0.79598(17) 0.48857(16) 0.2436(4) 0.0248(7) Uani 1 1 d . . . . .
H11A H 0.801617 0.518227 0.174762 0.030 Uiso 1 1 calc R U . . .
H11B H 0.777310 0.457760 0.194370 0.030 Uiso 1 1 calc R U . . .
C12 C 0.85431(18) 0.47056(15) 0.2975(4) 0.0245(8) Uani 1 1 d . . . . .
C13 C 0.90062(19) 0.46804(17) 0.2031(5) 0.0305(9) Uani 1 1 d . . . . .
H13A H 0.895176 0.478571 0.108345 0.037 Uiso 1 1 calc R U . . .
C14 C 0.9543(2) 0.45020(19) 0.2480(5) 0.0374(10) Uani 1 1 d . . . . .
H14A H 0.985211 0.447057 0.182897 0.045 Uiso 1 1 calc R U . . .
C15 C 0.96327(19) 0.43692(19) 0.3865(5) 0.0376(10) Uani 1 1 d . . . . .
H15A H 1.000565 0.425721 0.417291 0.045 Uiso 1 1 calc R U . . .
C16 C 0.9178(2) 0.43997(18) 0.4806(5) 0.0344(9) Uani 1 1 d . . . . .
H16A H 0.924047 0.431058 0.576204 0.041 Uiso 1 1 calc R U . . .
C17 C 0.86283(18) 0.45598(15) 0.4364(5) 0.0274(8) Uani 1 1 d . . . . .
C18 C 0.81358(19) 0.45866(17) 0.5402(4) 0.0277(8) Uani 1 1 d . . . . .
H18A H 0.819578 0.490234 0.602860 0.033 Uiso 1 1 calc R U . . .
H18B H 0.814000 0.425388 0.598536 0.033 Uiso 1 1 calc R U . . .
C19 C 0.75403(17) 0.46389(14) 0.4691(4) 0.0241(7) Uani 1 1 d . . . . .
H19A H 0.743601 0.428496 0.424085 0.029 Uiso 1 1 calc R U . . .
C20 C 0.71048(16) 0.47684(14) 0.5829(4) 0.0240(7) Uani 1 1 d . . . . .
C21 C 0.6433(2) 0.43547(18) 0.7595(5) 0.0336(9) Uani 1 1 d . . . . .
C22 C 0.6740(3) 0.4590(2) 0.8862(5) 0.0469(13) Uani 1 1 d . . . . .
H22A H 0.709590 0.438485 0.904124 0.070 Uiso 1 1 calc R U . . .
H22B H 0.648440 0.456642 0.967975 0.070 Uiso 1 1 calc R U . . .
H22C H 0.683637 0.497228 0.868293 0.070 Uiso 1 1 calc R U . . .
C23 C 0.5891(2) 0.4691(2) 0.7216(6) 0.0485(13) Uani 1 1 d . . . . .
H23A H 0.600849 0.505960 0.694886 0.073 Uiso 1 1 calc R U . . .
H23B H 0.563189 0.470825 0.802704 0.073 Uiso 1 1 calc R U . . .
H23C H 0.568925 0.451785 0.643060 0.073 Uiso 1 1 calc R U . . .
C24 C 0.6259(3) 0.3766(2) 0.7846(6) 0.0526(15) Uani 1 1 d . . . . .
H24A H 0.660461 0.354982 0.806104 0.079 Uiso 1 1 calc R U . . .
H24B H 0.607174 0.362090 0.700383 0.079 Uiso 1 1 calc R U . . .
H24C H 0.598791 0.374772 0.863493 0.079 Uiso 1 1 calc R U . . .
C31 C 0.62794(16) 0.66595(17) 0.2213(4) 0.0251(8) Uani 1 1 d . . . . .
H31A H 0.632608 0.673561 0.120138 0.030 Uiso 1 1 calc R U . . .
H31B H 0.602383 0.633812 0.230821 0.030 Uiso 1 1 calc R U . . .
C32 C 0.59943(16) 0.71378(16) 0.2897(4) 0.0236(7) Uani 1 1 d . . . . .
C33 C 0.54013(17) 0.72118(18) 0.2663(5) 0.0311(9) Uani 1 1 d . . . . .
H33A H 0.519319 0.695553 0.211417 0.037 Uiso 1 1 calc R U . . .
C34 C 0.5115(2) 0.7657(2) 0.3228(6) 0.0412(11) Uani 1 1 d . . . . .
H34A H 0.471204 0.770495 0.305990 0.049 Uiso 1 1 calc R U . . .
C35 C 0.5413(2) 0.80282(18) 0.4031(6) 0.0404(11) Uani 1 1 d . . . . .
H35A H 0.521539 0.833068 0.442647 0.048 Uiso 1 1 calc R U . . .
C36 C 0.60003(19) 0.79592(16) 0.4260(6) 0.0342(9) Uani 1 1 d . . . . .
H36A H 0.620544 0.821696 0.481156 0.041 Uiso 1 1 calc R U . . .
C37 C 0.62950(17) 0.75158(16) 0.3692(4) 0.0252(8) Uani 1 1 d . . . . .
C38 C 0.69363(17) 0.74388(15) 0.3972(4) 0.0250(8) Uani 1 1 d . . . . .
H38A H 0.698918 0.729313 0.492977 0.030 Uiso 1 1 calc R U . . .
H38B H 0.713314 0.779611 0.392368 0.030 Uiso 1 1 calc R U . . .
C39 C 0.72151(16) 0.70537(15) 0.2929(4) 0.0214(7) Uani 1 1 d . . . . .
H39A H 0.721726 0.723191 0.198759 0.026 Uiso 1 1 calc R U . . .
C40 C 0.78366(17) 0.69222(15) 0.3337(4) 0.0217(7) Uani 1 1 d . . . . .
C41 C 0.88782(16) 0.69879(17) 0.2583(4) 0.0260(8) Uani 1 1 d . . . . .
C42 C 0.91379(19) 0.7225(2) 0.1236(5) 0.0371(10) Uani 1 1 d . . . . .
H42A H 0.904936 0.761411 0.118261 0.056 Uiso 1 1 calc R U . . .
H42B H 0.897125 0.703840 0.042354 0.056 Uiso 1 1 calc R U . . .
H42C H 0.955918 0.717325 0.124248 0.056 Uiso 1 1 calc R U . . .
C43 C 0.9099(2) 0.7285(2) 0.3863(5) 0.0373(10) Uani 1 1 d . . . . .
H43A H 0.899516 0.767105 0.379675 0.056 Uiso 1 1 calc R U . . .
H43B H 0.952157 0.724961 0.391579 0.056 Uiso 1 1 calc R U . . .
H43C H 0.892347 0.712814 0.470502 0.056 Uiso 1 1 calc R U . . .
C44 C 0.8996(2) 0.63785(19) 0.2663(5) 0.0355(10) Uani 1 1 d . . . . .
H44A H 0.880653 0.619564 0.187353 0.053 Uiso 1 1 calc R U . . .
H44B H 0.884129 0.623458 0.354414 0.053 Uiso 1 1 calc R U . . .
H44C H 0.941437 0.631354 0.262194 0.053 Uiso 1 1 calc R U . . .
S1S S 0.81688(5) 0.83098(4) 0.67393(11) 0.0301(2) Uani 1 1 d . . . . .
S2S S 0.62498(5) 0.63779(4) 0.82529(10) 0.0270(2) Uani 1 1 d . . . . .
S3S S 0.83664(5) 0.56786(6) 0.85557(12) 0.0375(3) Uani 1 1 d . . . . .
O1S O 0.80369(15) 0.83506(13) 0.5269(3) 0.0358(7) Uani 1 1 d . . . . .
O2S O 0.82355(17) 0.77600(13) 0.7252(4) 0.0431(8) Uani 1 1 d . . . . .
O3S O 0.78416(16) 0.86693(15) 0.7625(4) 0.0453(8) Uani 1 1 d . . . . .
O4S O 0.65547(13) 0.61677(14) 0.7037(3) 0.0343(7) Uani 1 1 d . . . . .
O5S O 0.60453(17) 0.59726(13) 0.9186(4) 0.0452(8) Uani 1 1 d . . . . .
O6S O 0.65384(17) 0.68333(15) 0.8885(3) 0.0450(9) Uani 1 1 d . . . . .
O7S O 0.81024(16) 0.58130(14) 0.7215(3) 0.0386(7) Uani 1 1 d . . . . .
O8S O 0.8375(3) 0.5106(2) 0.8813(6) 0.094(2) Uani 1 1 d . . . . .
O9S O 0.81888(18) 0.6000(3) 0.9683(4) 0.0759(16) Uani 1 1 d . . . . .
O10S O 0.74926(14) 0.68720(12) 0.7085(3) 0.0324(7) Uani 1 1 d D . . . .
H1SO H 0.724(2) 0.693(2) 0.765(5) 0.049 Uiso 1 1 d D U . . .
H2SO H 0.7807(17) 0.704(2) 0.707(7) 0.049 Uiso 1 1 d D U . . .
O11S O 0.6806(3) 0.8247(3) 0.0194(7) 0.104(2) Uani 1 1 d D . . . .
O12S O 0.77865(19) 0.7644(2) 0.0104(5) 0.0613(12) Uani 1 1 d D . . . .
H3SO H 0.750(2) 0.785(3) 0.020(9) 0.092 Uiso 1 1 d D U . . .
H4SO H 0.802(3) 0.773(3) -0.054(4) 0.092 Uiso 1 1 d D U . . .
F1S F 0.92665(13) 0.83274(13) 0.6012(4) 0.0535(8) Uani 1 1 d . . . . .
F2S F 0.91118(16) 0.85483(16) 0.8144(4) 0.0628(10) Uani 1 1 d . . . . .
F3S F 0.89053(14) 0.91039(12) 0.6482(4) 0.0549(9) Uani 1 1 d . . . . .
F4S F 0.5251(2) 0.6847(2) 0.8471(7) 0.1075(19) Uani 1 1 d . . . . .
F5S F 0.53087(18) 0.6279(3) 0.6755(6) 0.1026(18) Uani 1 1 d . . . . .
F6S F 0.5718(2) 0.7056(2) 0.6609(6) 0.1017(18) Uani 1 1 d . . . . .
F7S F 0.9322(2) 0.5557(3) 0.7199(6) 0.128(3) Uani 1 1 d . . . . .
F8S F 0.94323(16) 0.5740(3) 0.9381(6) 0.113(2) Uani 1 1 d . . . . .
F9S F 0.9185(3) 0.6344(3) 0.7940(7) 0.136(3) Uani 1 1 d . . . . .
C1S C 0.8905(2) 0.8582(2) 0.6851(6) 0.0377(10) Uani 1 1 d . . . . .
C2S C 0.5590(3) 0.6653(3) 0.7464(8) 0.0626(17) Uani 1 1 d . . . . .
C3S C 0.9123(3) 0.5836(4) 0.8239(7) 0.0651(19) Uani 1 1 d . . . . .
C4SA C 0.6522(8) 0.8243(8) -0.1164(18) 0.064(5) Uani 0.49(4) 1 d D . P A 1
H4SA H 0.663225 0.791962 -0.172391 0.077 Uiso 0.49(4) 1 calc R U P A 1
H4SB H 0.660514 0.857721 -0.170535 0.077 Uiso 0.49(4) 1 calc R U P A 1
C5SA C 0.5883(7) 0.8217(10) -0.068(3) 0.079(6) Uani 0.49(4) 1 d D . P A 1
H5SA H 0.561856 0.835677 -0.141438 0.095 Uiso 0.49(4) 1 calc R U P A 1
H5SB H 0.576858 0.784081 -0.043596 0.095 Uiso 0.49(4) 1 calc R U P A 1
C6SA C 0.5878(8) 0.8566(11) 0.054(3) 0.074(6) Uani 0.49(4) 1 d D . P A 1
H6SA H 0.565638 0.839412 0.131400 0.089 Uiso 0.49(4) 1 calc R U P A 1
H6SB H 0.569645 0.892090 0.031969 0.089 Uiso 0.49(4) 1 calc R U P A 1
C7SA C 0.6523(10) 0.8646(9) 0.098(3) 0.070(6) Uani 0.49(4) 1 d D . P A 1
H7SA H 0.666251 0.901452 0.072736 0.084 Uiso 0.49(4) 1 calc R U P A 1
H7SB H 0.657735 0.858712 0.199308 0.084 Uiso 0.49(4) 1 calc R U P A 1
C4SB C 0.6342(10) 0.8178(9) -0.080(3) 0.075(5) Uani 0.51(4) 1 d D . P A 2
H4SC H 0.641642 0.839680 -0.164955 0.090 Uiso 0.51(4) 1 calc R U P A 2
H4SD H 0.630754 0.779101 -0.107285 0.090 Uiso 0.51(4) 1 calc R U P A 2
C5SB C 0.5823(6) 0.8356(9) -0.013(3) 0.072(6) Uani 0.51(4) 1 d D . P A 2
H5SC H 0.561980 0.804545 0.031158 0.086 Uiso 0.51(4) 1 calc R U P A 2
H5SD H 0.555928 0.852895 -0.081379 0.086 Uiso 0.51(4) 1 calc R U P A 2
C6SB C 0.6007(8) 0.8762(8) 0.097(2) 0.065(5) Uani 0.51(4) 1 d D . P A 2
H6SC H 0.581907 0.868378 0.188071 0.078 Uiso 0.51(4) 1 calc R U P A 2
H6SD H 0.590799 0.913777 0.068180 0.078 Uiso 0.51(4) 1 calc R U P A 2
C7SB C 0.6673(10) 0.8684(11) 0.106(3) 0.081(7) Uani 0.51(4) 1 d D . P A 2
H7SC H 0.687589 0.901694 0.074557 0.097 Uiso 0.51(4) 1 calc R U P A 2
H7SD H 0.679040 0.860587 0.203961 0.097 Uiso 0.51(4) 1 calc R U P A 2

loop_
_atom_site_aniso_label
_atom_site_aniso_U_11
_atom_site_aniso_U_22
_atom_site_aniso_U_33
_atom_site_aniso_U_23
_atom_site_aniso_U_13
_atom_site_aniso_U_12
Yb 0.02629(7) 0.01938(7) 0.01473(6) -0.00077(6) 0.00018(6) -0.00070(6)
O1 0.0257(12) 0.0195(11) 0.0158(11) -0.0030(10) -0.0029(11) -0.0019(9)
O2 0.0396(16) 0.0224(13) 0.0272(14) -0.0030(11) 0.0124(12) -0.0021(12)
O3 0.0264(12) 0.0224(11) 0.0158(11) 0.0013(11) -0.0001(11) -0.0004(10)
O4 0.0248(13) 0.0233(12) 0.0158(13) 0.0034(10) -0.0065(10) -0.0012(10)
N1 0.0249(15) 0.0198(13) 0.0184(13) -0.0045(11) 0.0000(13) 0.0006(12)
N2 0.0361(18) 0.0208(15) 0.0250(16) -0.0024(13) 0.0076(14) -0.0037(14)
N3 0.0202(14) 0.0258(16) 0.0153(14) -0.0024(12) -0.0008(12) 0.0012(12)
N4 0.0218(15) 0.0251(16) 0.0206(16) 0.0019(12) 0.0008(12) 0.0002(12)
C1 0.0217(17) 0.0269(19) 0.0213(18) -0.0065(15) -0.0035(14) -0.0007(14)
C2 0.0264(18) 0.031(2) 0.0176(17) -0.0069(15) -0.0054(14) 0.0037(15)
C3 0.0244(16) 0.0245(17) 0.0202(16) -0.0014(15) 0.0077(13) 0.0033(15)
C11 0.0277(19) 0.0269(18) 0.0196(17) -0.0035(14) 0.0022(15) 0.0021(15)
C12 0.0291(19) 0.0175(16) 0.0270(19) -0.0016(14) 0.0009(16) 0.0015(14)
C13 0.034(2) 0.029(2) 0.029(2) -0.0015(16) 0.0044(17) 0.0032(16)
C14 0.029(2) 0.036(2) 0.047(3) -0.004(2) 0.011(2) 0.0033(17)
C15 0.027(2) 0.038(2) 0.048(3) 0.001(2) -0.0020(18) 0.0048(17)
C16 0.038(2) 0.029(2) 0.036(2) 0.0004(18) -0.0065(19) 0.0053(18)
C17 0.0332(19) 0.0186(16) 0.030(2) -0.0014(16) 0.0023(18) 0.0029(14)
C18 0.034(2) 0.0260(19) 0.023(2) 0.0024(14) 0.0008(15) 0.0045(16)
C19 0.029(2) 0.0201(16) 0.0228(16) 0.0004(12) 0.0044(14) -0.0006(14)
C20 0.0313(19) 0.0212(16) 0.0196(16) -0.0017(15) 0.0034(17) -0.0010(13)
C21 0.043(2) 0.030(2) 0.027(2) -0.0048(17) 0.0121(18) -0.0097(18)
C22 0.063(3) 0.051(3) 0.026(2) -0.006(2) 0.008(2) -0.014(3)
C23 0.042(3) 0.051(3) 0.052(3) -0.004(3) 0.014(2) -0.002(2)
C24 0.072(4) 0.036(3) 0.050(3) -0.002(2) 0.027(3) -0.017(2)
C31 0.0226(17) 0.033(2) 0.0198(17) -0.0030(15) -0.0026(14) 0.0052(15)
C32 0.0218(18) 0.0275(19) 0.0216(18) 0.0065(15) 0.0001(14) 0.0035(14)
C33 0.0227(19) 0.033(2) 0.037(2) 0.0043(18) 0.0044(17) 0.0030(16)
C34 0.027(2) 0.036(2) 0.060(3) 0.008(2) 0.012(2) 0.0074(18)
C35 0.036(2) 0.027(2) 0.059(3) 0.002(2) 0.016(2) 0.0062(17)
C36 0.036(2) 0.0237(18) 0.043(2) 0.000(2) 0.010(2) 0.0020(15)
C37 0.0261(19) 0.0228(18) 0.0267(18) 0.0040(15) 0.0034(15) 0.0028(15)
C38 0.0266(18) 0.0228(17) 0.025(2) -0.0013(14) 0.0001(15) 0.0015(14)
C39 0.0190(16) 0.0235(17) 0.0217(18) 0.0038(14) -0.0001(14) -0.0016(13)
C40 0.0218(17) 0.0202(17) 0.0232(18) -0.0036(14) -0.0039(14) 0.0016(13)
C41 0.0190(17) 0.032(2) 0.027(2) -0.0016(16) 0.0005(15) -0.0001(14)
C42 0.026(2) 0.051(3) 0.033(2) 0.005(2) 0.0068(17) -0.0013(19)
C43 0.032(2) 0.042(2) 0.038(3) -0.0050(19) -0.0092(18) -0.0058(19)
C44 0.031(2) 0.033(2) 0.043(3) -0.002(2) 0.0010(19) 0.0076(17)
S1S 0.0367(5) 0.0244(5) 0.0292(5) 0.0061(4) -0.0029(4) -0.0032(4)
S2S 0.0344(5) 0.0261(5) 0.0206(4) 0.0005(4) 0.0060(4) 0.0032(4)
S3S 0.0322(5) 0.0583(7) 0.0219(5) 0.0042(5) -0.0068(4) -0.0035(5)
O1S 0.0428(17) 0.0330(16) 0.0315(15) 0.0062(13) -0.0074(13) -0.0085(14)
O2S 0.059(2) 0.0280(16) 0.0422(19) 0.0137(14) -0.0077(17) -0.0057(15)
O3S 0.0496(19) 0.0458(19) 0.0404(19) 0.0031(16) 0.0084(16) 0.0065(16)
O4S 0.0361(15) 0.0387(18) 0.0281(15) -0.0101(13) 0.0101(12) 0.0000(13)
O5S 0.067(2) 0.0386(18) 0.0298(15) 0.0049(15) 0.0102(18) -0.0092(15)
O6S 0.060(2) 0.0445(19) 0.0310(17) -0.0119(14) 0.0164(15) -0.0124(17)
O7S 0.0494(19) 0.0428(18) 0.0235(15) 0.0002(13) -0.0114(14) 0.0072(15)
O8S 0.131(5) 0.069(3) 0.083(4) 0.042(3) -0.055(4) -0.024(3)
O9S 0.046(2) 0.146(5) 0.0351(19) -0.023(3) 0.0017(16) 0.015(3)
O10S 0.040(2) 0.0293(14) 0.0275(14) -0.0047(11) 0.0013(13) -0.0049(12)
O11S 0.069(3) 0.125(5) 0.119(5) -0.035(4) -0.020(3) 0.037(4)
O12S 0.052(2) 0.086(3) 0.046(2) 0.037(2) 0.0104(18) 0.017(2)
F1S 0.0388(15) 0.0519(17) 0.070(2) -0.0123(17) -0.0016(15) 0.0054(13)
F2S 0.062(2) 0.074(2) 0.052(2) -0.0094(18) -0.0283(17) 0.0024(18)
F3S 0.0464(17) 0.0295(14) 0.089(3) 0.0025(15) -0.0082(17) -0.0092(12)
F4S 0.067(3) 0.101(4) 0.155(5) 0.013(3) 0.053(3) 0.044(3)
F5S 0.049(2) 0.151(5) 0.107(4) 0.006(3) -0.033(2) -0.006(3)
F6S 0.086(3) 0.106(4) 0.113(4) 0.069(3) 0.001(3) 0.037(3)
F7S 0.058(3) 0.247(8) 0.080(3) -0.065(4) 0.012(2) 0.036(4)
F8S 0.0360(19) 0.225(7) 0.079(3) -0.029(4) -0.022(2) 0.003(3)
F9S 0.132(5) 0.140(5) 0.136(5) 0.014(4) 0.013(4) -0.096(4)
C1S 0.037(2) 0.031(2) 0.045(3) -0.005(2) -0.011(2) 0.0025(18)
C2S 0.046(3) 0.068(4) 0.074(4) 0.017(4) 0.010(3) 0.019(3)
C3S 0.033(3) 0.115(6) 0.048(3) -0.014(4) 0.007(2) -0.012(3)
C4SA 0.043(7) 0.040(7) 0.109(13) 0.008(7) 0.011(7) 0.002(5)
C5SA 0.046(6) 0.062(10) 0.130(14) 0.014(10) 0.018(8) -0.005(6)
C6SA 0.058(7) 0.049(11) 0.115(13) 0.029(8) 0.029(7) 0.009(7)
C7SA 0.064(9) 0.057(10) 0.088(13) 0.016(9) 0.029(8) 0.001(7)
C4SB 0.067(9) 0.063(10) 0.095(11) -0.008(9) -0.018(9) 0.002(7)
C5SB 0.073(8) 0.047(10) 0.095(12) 0.019(8) -0.006(7) 0.006(6)
C6SB 0.078(8) 0.048(8) 0.069(9) 0.028(6) 0.017(6) -0.007(6)
C7SB 0.078(8) 0.075(13) 0.090(15) -0.024(12) 0.009(8) -0.004(7)

_geom_special_details            
; 
 All esds (except the esd in the dihedral angle between two l.s. planes) 
 are estimated using the full covariance matrix.  The cell esds are taken 
 into account individually in the estimation of esds in distances, angles 
 and torsion angles; correlations between esds in cell parameters are only 
 used when they are defined by crystal symmetry.  An approximate (isotropic) 
 treatment of cell esds is used for estimating esds involving l.s. planes. 
;

loop_
_geom_bond_atom_site_label_1
_geom_bond_atom_site_label_2
_geom_bond_distance
_geom_bond_site_symmetry_2
_geom_bond_publ_flag
Yb O3 2.174(3) . ?
Yb O1 2.217(3) . ?
Yb O7S 2.247(3) . ?
Yb O4 2.274(3) . ?
Yb O2 2.290(3) . ?
Yb O4S 2.300(3) . ?
Yb O10S 2.316(3) . ?
O1 N1 1.390(4) . ?
O2 C20 1.247(4) . ?
O3 N3 1.390(4) . ?
O4 C40 1.258(5) . ?
N1 C11 1.506(5) . ?
N1 C1 1.513(5) . ?
N1 C19 1.521(5) . ?
N2 C20 1.319(5) . ?
N2 C21 1.491(5) . ?
N3 C31 1.510(5) . ?
N3 C3 1.519(5) . ?
N3 C39 1.529(5) . ?
N4 C40 1.310(5) . ?
N4 C41 1.505(5) . ?
C1 C2 1.524(6) . ?
C2 C3 1.522(6) . ?
C11 C12 1.507(5) . ?
C12 C17 1.388(6) . ?
C12 C13 1.399(6) . ?
C13 C14 1.381(6) . ?
C14 C15 1.378(7) . ?
C15 C16 1.384(7) . ?
C16 C17 1.392(6) . ?
C17 C18 1.509(6) . ?
C18 C19 1.537(6) . ?
C19 C20 1.513(5) . ?
C21 C22 1.516(7) . ?
C21 C24 1.521(6) . ?
C21 C23 1.542(7) . ?
C31 C32 1.497(5) . ?
C32 C37 1.386(6) . ?
C32 C33 1.398(5) . ?
C33 C34 1.387(6) . ?
C34 C35 1.377(7) . ?
C35 C36 1.384(6) . ?
C36 C37 1.395(6) . ?
C37 C38 1.515(5) . ?
C38 C39 1.517(5) . ?
C39 C40 1.521(5) . ?
C41 C43 1.513(6) . ?
C41 C44 1.524(6) . ?
C41 C42 1.534(6) . ?
S1S O3S 1.437(4) . ?
S1S O1S 1.440(3) . ?
S1S O2S 1.446(3) . ?
S1S C1S 1.828(5) . ?
S2S O5S 1.417(3) . ?
S2S O6S 1.436(4) . ?
S2S O4S 1.452(3) . ?
S2S C2S 1.828(6) . ?
S3S O9S 1.397(5) . ?
S3S O8S 1.428(5) . ?
S3S O7S 1.456(3) . ?
S3S C3S 1.815(6) . ?
O11S C7SB 1.393(16) . ?
O11S C7SA 1.395(16) . ?
O11S C4SB 1.440(15) . ?
O11S C4SA 1.453(16) . ?
F1S C1S 1.315(6) . ?
F2S C1S 1.326(6) . ?
F3S C1S 1.332(6) . ?
F4S C2S 1.328(8) . ?
F5S C2S 1.313(9) . ?
F6S C2S 1.318(8) . ?
F7S C3S 1.291(8) . ?
F8S C3S 1.324(8) . ?
F9S C3S 1.287(10) . ?
C4SA C5SA 1.548(18) . ?
C5SA C6SA 1.45(3) . ?
C6SA C7SA 1.56(2) . ?
C4SB C5SB 1.43(2) . ?
C5SB C6SB 1.51(2) . ?
C6SB C7SB 1.55(2) . ?

loop_
_geom_angle_atom_site_label_1
_geom_angle_atom_site_label_2
_geom_angle_atom_site_label_3
_geom_angle
_geom_angle_site_symmetry_1
_geom_angle_site_symmetry_3
_geom_angle_publ_flag
O3 Yb O1 86.10(10) . . ?
O3 Yb O7S 173.37(12) . . ?
O1 Yb O7S 87.43(11) . . ?
O3 Yb O4 79.70(9) . . ?
O1 Yb O4 76.64(9) . . ?
O7S Yb O4 97.42(11) . . ?
O3 Yb O2 97.49(11) . . ?
O1 Yb O2 76.10(10) . . ?
O7S Yb O2 82.31(12) . . ?
O4 Yb O2 152.72(10) . . ?
O3 Yb O4S 78.00(11) . . ?
O1 Yb O4S 140.01(10) . . ?
O7S Yb O4S 108.01(13) . . ?
O4 Yb O4S 134.26(11) . . ?
O2 Yb O4S 70.04(11) . . ?
O3 Yb O10S 103.78(10) . . ?
O1 Yb O10S 146.12(10) . . ?
O7S Yb O10S 80.93(12) . . ?
O4 Yb O10S 73.52(10) . . ?
O2 Yb O10S 132.70(10) . . ?
O4S Yb O10S 73.80(11) . . ?
N1 O1 Yb 127.5(2) . . ?
C20 O2 Yb 137.2(3) . . ?
N3 O3 Yb 129.3(2) . . ?
C40 O4 Yb 132.1(2) . . ?
O1 N1 C11 108.7(3) . . ?
O1 N1 C1 110.9(3) . . ?
C11 N1 C1 109.4(3) . . ?
O1 N1 C19 110.3(3) . . ?
C11 N1 C19 107.3(3) . . ?
C1 N1 C19 110.2(3) . . ?
C20 N2 C21 126.0(3) . . ?
O3 N3 C31 107.3(3) . . ?
O3 N3 C3 112.1(3) . . ?
C31 N3 C3 110.4(3) . . ?
O3 N3 C39 110.4(3) . . ?
C31 N3 C39 108.3(3) . . ?
C3 N3 C39 108.3(3) . . ?
C40 N4 C41 126.3(3) . . ?
N1 C1 C2 116.6(3) . . ?
C3 C2 C1 118.6(3) . . ?
N3 C3 C2 115.7(3) . . ?
N1 C11 C12 112.9(3) . . ?
C17 C12 C13 119.7(4) . . ?
C17 C12 C11 121.9(4) . . ?
C13 C12 C11 118.3(4) . . ?
C14 C13 C12 119.9(4) . . ?
C15 C14 C13 120.5(4) . . ?
C14 C15 C16 119.7(4) . . ?
C15 C16 C17 120.6(4) . . ?
C12 C17 C16 119.4(4) . . ?
C12 C17 C18 120.6(4) . . ?
C16 C17 C18 119.9(4) . . ?
C17 C18 C19 112.8(3) . . ?
C20 C19 N1 111.9(3) . . ?
C20 C19 C18 107.1(3) . . ?
N1 C19 C18 109.7(3) . . ?
O2 C20 N2 123.2(4) . . ?
O2 C20 C19 121.3(3) . . ?
N2 C20 C19 115.4(3) . . ?
N2 C21 C22 110.1(4) . . ?
N2 C21 C24 105.8(4) . . ?
C22 C21 C24 111.2(4) . . ?
N2 C21 C23 109.1(4) . . ?
C22 C21 C23 111.1(4) . . ?
C24 C21 C23 109.4(4) . . ?
C32 C31 N3 113.1(3) . . ?
C37 C32 C33 119.3(4) . . ?
C37 C32 C31 123.1(3) . . ?
C33 C32 C31 117.5(4) . . ?
C34 C33 C32 120.5(4) . . ?
C35 C34 C33 120.1(4) . . ?
C34 C35 C36 119.7(4) . . ?
C35 C36 C37 120.8(4) . . ?
C32 C37 C36 119.6(4) . . ?
C32 C37 C38 120.1(3) . . ?
C36 C37 C38 120.3(4) . . ?
C37 C38 C39 112.1(3) . . ?
C38 C39 C40 111.4(3) . . ?
C38 C39 N3 110.1(3) . . ?
C40 C39 N3 109.5(3) . . ?
O4 C40 N4 124.6(4) . . ?
O4 C40 C39 119.7(3) . . ?
N4 C40 C39 115.7(3) . . ?
N4 C41 C43 109.0(3) . . ?
N4 C41 C44 109.2(3) . . ?
C43 C41 C44 112.0(4) . . ?
N4 C41 C42 104.8(3) . . ?
C43 C41 C42 111.2(4) . . ?
C44 C41 C42 110.2(4) . . ?
O3S S1S O1S 114.8(2) . . ?
O3S S1S O2S 115.6(2) . . ?
O1S S1S O2S 114.7(2) . . ?
O3S S1S C1S 103.2(2) . . ?
O1S S1S C1S 103.2(2) . . ?
O2S S1S C1S 102.9(2) . . ?
O5S S2S O6S 116.0(2) . . ?
O5S S2S O4S 114.4(2) . . ?
O6S S2S O4S 112.9(2) . . ?
O5S S2S C2S 104.0(3) . . ?
O6S S2S C2S 105.7(3) . . ?
O4S S2S C2S 101.8(3) . . ?
O9S S3S O8S 115.4(4) . . ?
O9S S3S O7S 115.3(3) . . ?
O8S S3S O7S 112.4(3) . . ?
O9S S3S C3S 106.9(3) . . ?
O8S S3S C3S 103.0(4) . . ?
O7S S3S C3S 102.0(3) . . ?
S2S O4S Yb 149.6(2) . . ?
S3S O7S Yb 156.3(2) . . ?
C7SB O11S C4SB 108.6(13) . . ?
C7SA O11S C4SA 105.8(12) . . ?
F1S C1S F2S 108.1(4) . . ?
F1S C1S F3S 107.2(5) . . ?
F2S C1S F3S 107.8(4) . . ?
F1S C1S S1S 112.3(3) . . ?
F2S C1S S1S 111.5(4) . . ?
F3S C1S S1S 109.7(3) . . ?
F5S C2S F6S 108.5(7) . . ?
F5S C2S F4S 109.5(6) . . ?
F6S C2S F4S 108.0(6) . . ?
F5S C2S S2S 111.4(5) . . ?
F6S C2S S2S 110.3(5) . . ?
F4S C2S S2S 108.9(5) . . ?
F9S C3S F7S 107.8(7) . . ?
F9S C3S F8S 107.2(7) . . ?
F7S C3S F8S 110.3(7) . . ?
F9S C3S S3S 110.5(6) . . ?
F7S C3S S3S 110.8(5) . . ?
F8S C3S S3S 110.0(5) . . ?
O11S C4SA C5SA 99.4(11) . . ?
C6SA C5SA C4SA 103.0(12) . . ?
C5SA C6SA C7SA 106.3(10) . . ?
O11S C7SA C6SA 102.5(13) . . ?
C5SB C4SB O11S 107.0(13) . . ?
C4SB C5SB C6SB 106.3(11) . . ?
C5SB C6SB C7SB 103.7(10) . . ?
O11S C7SB C6SB 106.3(12) . . ?

loop_
_geom_torsion_atom_site_label_1
_geom_torsion_atom_site_label_2
_geom_torsion_atom_site_label_3
_geom_torsion_atom_site_label_4
_geom_torsion
_geom_torsion_site_symmetry_1
_geom_torsion_site_symmetry_2
_geom_torsion_site_symmetry_3
_geom_torsion_site_symmetry_4
_geom_torsion_publ_flag
Yb O1 N1 C11 175.5(2) . . . . ?
Yb O1 N1 C1 55.2(3) . . . . ?
Yb O1 N1 C19 -67.1(3) . . . . ?
Yb O3 N3 C31 -174.4(2) . . . . ?
Yb O3 N3 C3 64.3(3) . . . . ?
Yb O3 N3 C39 -56.5(4) . . . . ?
O1 N1 C1 C2 64.0(4) . . . . ?
C11 N1 C1 C2 -55.9(4) . . . . ?
C19 N1 C1 C2 -173.6(3) . . . . ?
N1 C1 C2 C3 -53.2(5) . . . . ?
O3 N3 C3 C2 54.0(4) . . . . ?
C31 N3 C3 C2 -65.5(4) . . . . ?
C39 N3 C3 C2 176.1(3) . . . . ?
C1 C2 C3 N3 -72.6(4) . . . . ?
O1 N1 C11 C12 66.6(4) . . . . ?
C1 N1 C11 C12 -172.2(3) . . . . ?
C19 N1 C11 C12 -52.7(4) . . . . ?
N1 C11 C12 C17 20.9(5) . . . . ?
N1 C11 C12 C13 -159.9(3) . . . . ?
C17 C12 C13 C14 1.1(6) . . . . ?
C11 C12 C13 C14 -178.1(4) . . . . ?
C12 C13 C14 C15 -2.7(7) . . . . ?
C13 C14 C15 C16 1.9(7) . . . . ?
C14 C15 C16 C17 0.4(7) . . . . ?
C13 C12 C17 C16 1.2(6) . . . . ?
C11 C12 C17 C16 -179.6(4) . . . . ?
C13 C12 C17 C18 179.7(4) . . . . ?
C11 C12 C17 C18 -1.1(6) . . . . ?
C15 C16 C17 C12 -2.0(6) . . . . ?
C15 C16 C17 C18 179.5(4) . . . . ?
C12 C17 C18 C19 14.9(5) . . . . ?
C16 C17 C18 C19 -166.6(4) . . . . ?
O1 N1 C19 C20 67.5(4) . . . . ?
C11 N1 C19 C20 -174.2(3) . . . . ?
C1 N1 C19 C20 -55.2(4) . . . . ?
O1 N1 C19 C18 -51.1(4) . . . . ?
C11 N1 C19 C18 67.2(4) . . . . ?
C1 N1 C19 C18 -173.9(3) . . . . ?
C17 C18 C19 C20 -169.5(3) . . . . ?
C17 C18 C19 N1 -47.9(4) . . . . ?
Yb O2 C20 N2 177.5(3) . . . . ?
Yb O2 C20 C19 0.5(7) . . . . ?
C21 N2 C20 O2 -3.9(7) . . . . ?
C21 N2 C20 C19 173.2(4) . . . . ?
N1 C19 C20 O2 -36.9(5) . . . . ?
C18 C19 C20 O2 83.3(4) . . . . ?
N1 C19 C20 N2 146.0(4) . . . . ?
C18 C19 C20 N2 -93.9(4) . . . . ?
C20 N2 C21 C22 -57.2(6) . . . . ?
C20 N2 C21 C24 -177.4(5) . . . . ?
C20 N2 C21 C23 65.0(6) . . . . ?
O3 N3 C31 C32 71.0(4) . . . . ?
C3 N3 C31 C32 -166.5(3) . . . . ?
C39 N3 C31 C32 -48.2(4) . . . . ?
N3 C31 C32 C37 18.5(5) . . . . ?
N3 C31 C32 C33 -164.2(4) . . . . ?
C37 C32 C33 C34 -0.4(6) . . . . ?
C31 C32 C33 C34 -177.9(4) . . . . ?
C32 C33 C34 C35 -0.3(7) . . . . ?
C33 C34 C35 C36 0.7(8) . . . . ?
C34 C35 C36 C37 -0.3(8) . . . . ?
C33 C32 C37 C36 0.9(6) . . . . ?
C31 C32 C37 C36 178.1(4) . . . . ?
C33 C32 C37 C38 179.2(4) . . . . ?
C31 C32 C37 C38 -3.5(6) . . . . ?
C35 C36 C37 C32 -0.5(7) . . . . ?
C35 C36 C37 C38 -178.9(4) . . . . ?
C32 C37 C38 C39 19.8(5) . . . . ?
C36 C37 C38 C39 -161.9(4) . . . . ?
C37 C38 C39 C40 -172.5(3) . . . . ?
C37 C38 C39 N3 -50.8(4) . . . . ?
O3 N3 C39 C38 -51.4(4) . . . . ?
C31 N3 C39 C38 65.8(4) . . . . ?
C3 N3 C39 C38 -174.5(3) . . . . ?
O3 N3 C39 C40 71.4(4) . . . . ?
C31 N3 C39 C40 -171.4(3) . . . . ?
C3 N3 C39 C40 -51.7(4) . . . . ?
Yb O4 C40 N4 -153.4(3) . . . . ?
Yb O4 C40 C39 26.7(5) . . . . ?
C41 N4 C40 O4 2.0(6) . . . . ?
C41 N4 C40 C39 -178.0(3) . . . . ?
C38 C39 C40 O4 63.3(4) . . . . ?
N3 C39 C40 O4 -58.8(4) . . . . ?
C38 C39 C40 N4 -116.7(4) . . . . ?
N3 C39 C40 N4 121.2(3) . . . . ?
C40 N4 C41 C43 -64.1(5) . . . . ?
C40 N4 C41 C44 58.6(5) . . . . ?
C40 N4 C41 C42 176.7(4) . . . . ?
O5S S2S O4S Yb -115.5(4) . . . . ?
O6S S2S O4S Yb 20.1(5) . . . . ?
C2S S2S O4S Yb 133.0(5) . . . . ?
O9S S3S O7S Yb -34.9(7) . . . . ?
O8S S3S O7S Yb 100.0(6) . . . . ?
C3S S3S O7S Yb -150.3(6) . . . . ?
O3S S1S C1S F1S -175.1(4) . . . . ?
O1S S1S C1S F1S -55.2(4) . . . . ?
O2S S1S C1S F1S 64.4(4) . . . . ?
O3S S1S C1S F2S 63.5(4) . . . . ?
O1S S1S C1S F2S -176.7(4) . . . . ?
O2S S1S C1S F2S -57.1(4) . . . . ?
O3S S1S C1S F3S -55.9(4) . . . . ?
O1S S1S C1S F3S 64.0(4) . . . . ?
O2S S1S C1S F3S -176.5(4) . . . . ?
O5S S2S C2S F5S -62.2(5) . . . . ?
O6S S2S C2S F5S 175.1(5) . . . . ?
O4S S2S C2S F5S 57.0(5) . . . . ?
O5S S2S C2S F6S 177.2(5) . . . . ?
O6S S2S C2S F6S 54.5(6) . . . . ?
O4S S2S C2S F6S -63.6(6) . . . . ?
O5S S2S C2S F4S 58.7(6) . . . . ?
O6S S2S C2S F4S -63.9(6) . . . . ?
O4S S2S C2S F4S 177.9(5) . . . . ?
O9S S3S C3S F9S -60.1(6) . . . . ?
O8S S3S C3S F9S 177.9(6) . . . . ?
O7S S3S C3S F9S 61.2(6) . . . . ?
O9S S3S C3S F7S -179.6(6) . . . . ?
O8S S3S C3S F7S 58.4(7) . . . . ?
O7S S3S C3S F7S -58.2(7) . . . . ?
O9S S3S C3S F8S 58.1(7) . . . . ?
O8S S3S C3S F8S -63.9(7) . . . . ?
O7S S3S C3S F8S 179.5(6) . . . . ?
C7SA O11S C4SA C5SA -49.0(16) . . . . ?
O11S C4SA C5SA C6SA 38.0(15) . . . . ?
C4SA C5SA C6SA C7SA -16(2) . . . . ?
C4SA O11S C7SA C6SA 39.3(19) . . . . ?
C5SA C6SA C7SA O11S -13(2) . . . . ?
C7SB O11S C4SB C5SB -30(3) . . . . ?
O11S C4SB C5SB C6SB 26(2) . . . . ?
C4SB C5SB C6SB C7SB -13(2) . . . . ?
C4SB O11S C7SB C6SB 21(3) . . . . ?
C5SB C6SB C7SB O11S -5(2) . . . . ?

_refine_diff_density_max         0.963
_refine_diff_density_min         -0.699
_refine_diff_density_rms         0.072

_shelx_res_file                  
; 
TITL zhx009_a.res in P2(1)2(1)2 
    zhx009.res 
    created by SHELXL-2018/3 at 11:03:15 on 18-Jun-2020 
REM Old TITL zhx009 in P2(1)2(1)2 
REM SHELXT solution in P2(1)2(1)2 
REM R1 0.113, Rweak 0.045, Alpha 0.016, Orientation as input 
REM Flack x = 0.091 ( 0.003 ) from Parsons' quotients 
REM Formula found by SHELXT: C46 N9 O10 F10 S3 Yb 
CELL 0.71073 23.069 24.5839 9.5501 90 90 90 
ZERR 4 0.0011 0.0012 0.0004 0 0 0 
LATT -1 
SYMM -X,-Y,+Z 
SYMM 0.5-X,0.5+Y,-Z 
SYMM 0.5+X,0.5-Y,-Z 
SFAC C H N O F S Yb 
UNIT 152 224 16 64 36 12 4 
  
L.S. 10 0 33 
SIZE 0.168 0.362 0.433 
TEMP -123.14 
CONF 
ACTA 
ABIN 
TWIN 
  
EQIV $1 X, Y, -1+Z 
DFIX 0.85 0.02 O10S H1SO O10S H2SO O12S H3SO O12S H4SO 
DFIX 2.10 0.03 O2S_$1 H4SO 
DFIX 0.90 0.02 N2 H2N N4 H4N 
RIGU 0.001 0.001 C4SA > C7SB 
SADI O11S C4SA O11S C4SB O11S C7SA O11S C7SB 
SADI O11S C5SA O11S C5SB O11S C6SA O11S C6SB 
SADI C4SA C6SA C4SB C6SB C5SA C7SA C5SB C7SB 
OMIT 3 2 1 
OMIT 2 0 1 
OMIT 0 2 1 
OMIT 1 5 0 
OMIT -3 1 1 
OMIT 2 3 0 
OMIT 3 1 1 
OMIT 0 6 0 
OMIT 1 0 2 
OMIT 3 4 1 
OMIT -3 4 1 
OMIT -4 5 1 
OMIT 2 2 1 
OMIT -2 2 1 
OMIT 1 1 2 
  
WGHT    0.025100    5.442000 
BASF   0.01910 
FVAR       0.09406   0.49346 
YB    7    0.739552    0.608853    0.575929    11.00000    0.02629    0.01938 = 
         0.01473   -0.00077    0.00018   -0.00070 
O1    4    0.779067    0.555810    0.414269    11.00000    0.02571    0.01949 = 
         0.01584   -0.00302   -0.00295   -0.00191 
O2    4    0.703122    0.524337    0.625020    11.00000    0.03963    0.02239 = 
         0.02716   -0.00298    0.01237   -0.00212 
O3    4    0.677004    0.631263    0.415765    11.00000    0.02636    0.02242 = 
         0.01577    0.00129   -0.00008   -0.00044 
O4    4    0.793682    0.667551    0.446497    11.00000    0.02480    0.02327 = 
         0.01583    0.00337   -0.00650   -0.00119 
N1    3    0.756314    0.508224    0.358173    11.00000    0.02491    0.01982 = 
         0.01840   -0.00446    0.00002    0.00064 
N2    3    0.683393    0.434494    0.636942    11.00000    0.03610    0.02080 = 
         0.02503   -0.00244    0.00762   -0.00368 
H2N   2    0.689453    0.403610    0.596848    11.00000    0.01876 
N3    3    0.686496    0.652711    0.283103    11.00000    0.02023    0.02575 = 
         0.01529   -0.00237   -0.00081    0.00119 
N4    3    0.823565    0.708166    0.245063    11.00000    0.02185    0.02514 = 
         0.02063    0.00188    0.00083    0.00015 
H4N   2    0.809009    0.728356    0.176690    11.00000    0.05983 
C1    1    0.696455    0.518025    0.298430    11.00000    0.02167    0.02687 = 
         0.02129   -0.00645   -0.00349   -0.00068 
AFIX  23 
H1A   2    0.671453    0.532202    0.374371    11.00000   -1.20000 
H1B   2    0.680233    0.482533    0.269042    11.00000   -1.20000 
AFIX   0 
C2    1    0.692461    0.557009    0.174672    11.00000    0.02637    0.03121 = 
         0.01765   -0.00692   -0.00539    0.00367 
AFIX  23 
H2A   2    0.710855    0.539066    0.093195    11.00000   -1.20000 
H2B   2    0.650909    0.561722    0.151774    11.00000   -1.20000 
AFIX   0 
C3    1    0.719051    0.613399    0.188922    11.00000    0.02443    0.02455 = 
         0.02021   -0.00144    0.00774    0.00331 
AFIX  23 
H3A   2    0.758976    0.609355    0.225487    11.00000   -1.20000 
H3B   2    0.721939    0.629732    0.094425    11.00000   -1.20000 
AFIX   0 
C11   1    0.795983    0.488573    0.243563    11.00000    0.02767    0.02695 = 
         0.01964   -0.00354    0.00217    0.00210 
AFIX  23 
H11A  2    0.801617    0.518227    0.174762    11.00000   -1.20000 
H11B  2    0.777310    0.457760    0.194370    11.00000   -1.20000 
AFIX   0 
C12   1    0.854313    0.470564    0.297487    11.00000    0.02906    0.01751 = 
         0.02698   -0.00160    0.00089    0.00148 
C13   1    0.900619    0.468035    0.203145    11.00000    0.03358    0.02944 = 
         0.02860   -0.00151    0.00440    0.00321 
AFIX  43 
H13A  2    0.895176    0.478571    0.108345    11.00000   -1.20000 
AFIX   0 
C14   1    0.954265    0.450198    0.248029    11.00000    0.02922    0.03585 = 
         0.04711   -0.00376    0.01094    0.00326 
AFIX  43 
H14A  2    0.985211    0.447057    0.182897    11.00000   -1.20000 
AFIX   0 
C15   1    0.963267    0.436921    0.386524    11.00000    0.02674    0.03758 = 
         0.04839    0.00093   -0.00197    0.00475 
AFIX  43 
H15A  2    1.000565    0.425721    0.417291    11.00000   -1.20000 
AFIX   0 
C16   1    0.917755    0.439969    0.480610    11.00000    0.03787    0.02896 = 
         0.03627    0.00036   -0.00649    0.00532 
AFIX  43 
H16A  2    0.924047    0.431058    0.576204    11.00000   -1.20000 
AFIX   0 
C17   1    0.862829    0.455977    0.436412    11.00000    0.03317    0.01859 = 
         0.03035   -0.00138    0.00226    0.00286 
C18   1    0.813580    0.458663    0.540160    11.00000    0.03415    0.02605 = 
         0.02279    0.00239    0.00080    0.00452 
AFIX  23 
H18A  2    0.819578    0.490234    0.602860    11.00000   -1.20000 
H18B  2    0.814000    0.425388    0.598536    11.00000   -1.20000 
AFIX   0 
C19   1    0.754031    0.463888    0.469132    11.00000    0.02947    0.02007 = 
         0.02278    0.00044    0.00441   -0.00065 
AFIX  13 
H19A  2    0.743601    0.428496    0.424085    11.00000   -1.20000 
AFIX   0 
C20   1    0.710480    0.476841    0.582872    11.00000    0.03128    0.02123 = 
         0.01955   -0.00167    0.00340   -0.00104 
C21   1    0.643344    0.435470    0.759504    11.00000    0.04334    0.03040 = 
         0.02698   -0.00476    0.01206   -0.00965 
C22   1    0.673958    0.459039    0.886167    11.00000    0.06328    0.05143 = 
         0.02608   -0.00583    0.00824   -0.01424 
AFIX 137 
H22A  2    0.709590    0.438485    0.904124    11.00000   -1.50000 
H22B  2    0.648440    0.456642    0.967975    11.00000   -1.50000 
H22C  2    0.683637    0.497228    0.868293    11.00000   -1.50000 
AFIX   0 
C23   1    0.589139    0.469071    0.721584    11.00000    0.04240    0.05142 = 
         0.05164   -0.00358    0.01416   -0.00178 
AFIX 137 
H23A  2    0.600849    0.505960    0.694886    11.00000   -1.50000 
H23B  2    0.563189    0.470825    0.802704    11.00000   -1.50000 
H23C  2    0.568925    0.451785    0.643060    11.00000   -1.50000 
AFIX   0 
C24   1    0.625890    0.376590    0.784604    11.00000    0.07215    0.03551 = 
         0.05004   -0.00201    0.02672   -0.01727 
AFIX 137 
H24A  2    0.660461    0.354982    0.806104    11.00000   -1.50000 
H24B  2    0.607174    0.362090    0.700383    11.00000   -1.50000 
H24C  2    0.598791    0.374772    0.863493    11.00000   -1.50000 
AFIX   0 
C31   1    0.627944    0.665949    0.221307    11.00000    0.02256    0.03292 = 
         0.01984   -0.00302   -0.00261    0.00517 
AFIX  23 
H31A  2    0.632608    0.673561    0.120138    11.00000   -1.20000 
H31B  2    0.602383    0.633812    0.230821    11.00000   -1.20000 
AFIX   0 
C32   1    0.599431    0.713781    0.289703    11.00000    0.02179    0.02753 = 
         0.02163    0.00652    0.00006    0.00352 
C33   1    0.540132    0.721177    0.266344    11.00000    0.02267    0.03312 = 
         0.03744    0.00427    0.00438    0.00305 
AFIX  43 
H33A  2    0.519319    0.695553    0.211417    11.00000   -1.20000 
AFIX   0 
C34   1    0.511465    0.765661    0.322790    11.00000    0.02737    0.03646 = 
         0.05979    0.00829    0.01215    0.00737 
AFIX  43 
H34A  2    0.471204    0.770495    0.305990    11.00000   -1.20000 
AFIX   0 
C35   1    0.541252    0.802815    0.403110    11.00000    0.03558    0.02696 = 
         0.05862    0.00158    0.01560    0.00617 
AFIX  43 
H35A  2    0.521539    0.833068    0.442647    11.00000   -1.20000 
AFIX   0 
C36   1    0.600028    0.795924    0.426036    11.00000    0.03559    0.02372 = 
         0.04320    0.00002    0.00970    0.00200 
AFIX  43 
H36A  2    0.620544    0.821696    0.481156    11.00000   -1.20000 
AFIX   0 
C37   1    0.629499    0.751581    0.369160    11.00000    0.02611    0.02280 = 
         0.02669    0.00398    0.00342    0.00277 
C38   1    0.693628    0.743877    0.397179    11.00000    0.02659    0.02282 = 
         0.02549   -0.00127    0.00010    0.00148 
AFIX  23 
H38A  2    0.698918    0.729313    0.492977    11.00000   -1.20000 
H38B  2    0.713314    0.779611    0.392368    11.00000   -1.20000 
AFIX   0 
C39   1    0.721512    0.705366    0.292880    11.00000    0.01902    0.02353 = 
         0.02165    0.00383   -0.00006   -0.00162 
AFIX  13 
H39A  2    0.721726    0.723191    0.198759    11.00000   -1.20000 
AFIX   0 
C40   1    0.783664    0.692218    0.333667    11.00000    0.02176    0.02021 = 
         0.02321   -0.00359   -0.00388    0.00160 
C41   1    0.887820    0.698790    0.258287    11.00000    0.01902    0.03179 = 
         0.02704   -0.00160    0.00047   -0.00007 
C42   1    0.913794    0.722480    0.123636    11.00000    0.02642    0.05142 = 
         0.03331    0.00463    0.00682   -0.00133 
AFIX 137 
H42A  2    0.904936    0.761411    0.118261    11.00000   -1.50000 
H42B  2    0.897125    0.703840    0.042354    11.00000   -1.50000 
H42C  2    0.955918    0.717325    0.124248    11.00000   -1.50000 
AFIX   0 
C43   1    0.909904    0.728537    0.386280    11.00000    0.03225    0.04169 = 
         0.03790   -0.00496   -0.00924   -0.00581 
AFIX 137 
H43A  2    0.899516    0.767105    0.379675    11.00000   -1.50000 
H43B  2    0.952157    0.724961    0.391579    11.00000   -1.50000 
H43C  2    0.892347    0.712814    0.470502    11.00000   -1.50000 
AFIX   0 
C44   1    0.899558    0.637852    0.266275    11.00000    0.03084    0.03287 = 
         0.04271   -0.00156    0.00101    0.00760 
AFIX 137 
H44A  2    0.880653    0.619564    0.187353    11.00000   -1.50000 
H44B  2    0.884129    0.623458    0.354414    11.00000   -1.50000 
H44C  2    0.941437    0.631354    0.262194    11.00000   -1.50000 
AFIX   0 
  
S1S   6    0.816884    0.830983    0.673934    11.00000    0.03674    0.02435 = 
         0.02922    0.00615   -0.00290   -0.00322 
S2S   6    0.624982    0.637788    0.825292    11.00000    0.03441    0.02609 = 
         0.02062    0.00050    0.00602    0.00324 
S3S   6    0.836635    0.567861    0.855566    11.00000    0.03219    0.05830 = 
         0.02191    0.00420   -0.00679   -0.00349 
O1S   4    0.803694    0.835063    0.526905    11.00000    0.04280    0.03301 = 
         0.03153    0.00621   -0.00739   -0.00849 
O2S   4    0.823546    0.775996    0.725195    11.00000    0.05913    0.02799 = 
         0.04219    0.01371   -0.00771   -0.00574 
O3S   4    0.784155    0.866930    0.762451    11.00000    0.04964    0.04581 = 
         0.04041    0.00312    0.00843    0.00652 
O4S   4    0.655473    0.616771    0.703732    11.00000    0.03609    0.03867 = 
         0.02812   -0.01012    0.01010    0.00000 
O5S   4    0.604533    0.597258    0.918558    11.00000    0.06732    0.03864 = 
         0.02977    0.00494    0.01025   -0.00916 
O6S   4    0.653838    0.683331    0.888466    11.00000    0.05954    0.04454 = 
         0.03097   -0.01192    0.01645   -0.01241 
O7S   4    0.810237    0.581300    0.721484    11.00000    0.04944    0.04279 = 
         0.02348    0.00016   -0.01145    0.00725 
O8S   4    0.837489    0.510641    0.881272    11.00000    0.13053    0.06906 = 
         0.08307    0.04155   -0.05451   -0.02413 
O9S   4    0.818884    0.599992    0.968329    11.00000    0.04642    0.14619 = 
         0.03513   -0.02290    0.00167    0.01462 
O10S  4    0.749263    0.687202    0.708520    11.00000    0.04037    0.02929 = 
         0.02748   -0.00471    0.00127   -0.00489 
H1SO  2    0.723777    0.693443    0.765078    11.00000   -1.50000 
H2SO  2    0.780714    0.703623    0.706625    11.00000   -1.50000 
O11S  4    0.680609    0.824709    0.019427    11.00000    0.06944    0.12483 = 
         0.11912   -0.03485   -0.01995    0.03739 
O12S  4    0.778645    0.764434    0.010429    11.00000    0.05181    0.08573 = 
         0.04632    0.03745    0.01038    0.01678 
H3SO  2    0.749553    0.785075    0.019563    11.00000   -1.50000 
H4SO  2    0.801702    0.772718   -0.054270    11.00000   -1.50000 
F1S   5    0.926655    0.832741    0.601177    11.00000    0.03884    0.05194 = 
         0.06962   -0.01233   -0.00163    0.00536 
F2S   5    0.911176    0.854834    0.814418    11.00000    0.06219    0.07371 = 
         0.05242   -0.00943   -0.02827    0.00238 
F3S   5    0.890526    0.910392    0.648187    11.00000    0.04635    0.02953 = 
         0.08885    0.00246   -0.00823   -0.00923 
F4S   5    0.525140    0.684721    0.847061    11.00000    0.06653    0.10145 = 
         0.15457    0.01314    0.05313    0.04422 
F5S   5    0.530872    0.627907    0.675545    11.00000    0.04920    0.15135 = 
         0.10740    0.00574   -0.03296   -0.00576 
F6S   5    0.571762    0.705585    0.660855    11.00000    0.08614    0.10572 = 
         0.11310    0.06858    0.00060    0.03674 
F7S   5    0.932158    0.555668    0.719917    11.00000    0.05776    0.24705 = 
         0.07966   -0.06473    0.01161    0.03632 
F8S   5    0.943230    0.573983    0.938051    11.00000    0.03598    0.22518 = 
         0.07858   -0.02875   -0.02237    0.00253 
F9S   5    0.918513    0.634351    0.794048    11.00000    0.13155    0.14002 = 
         0.13590    0.01380    0.01258   -0.09627 
C1S   1    0.890498    0.858166    0.685137    11.00000    0.03656    0.03144 = 
         0.04506   -0.00493   -0.01143    0.00249 
C2S   1    0.559000    0.665275    0.746390    11.00000    0.04645    0.06765 = 
         0.07381    0.01745    0.01003    0.01928 
C3S   1    0.912350    0.583624    0.823899    11.00000    0.03294    0.11467 = 
         0.04776   -0.01362    0.00709   -0.01201 
PART 1 
C4SA  1    0.652247    0.824258   -0.116433    21.00000    0.04335    0.04026 = 
         0.10905    0.00798    0.01091    0.00202 
AFIX  23 
H4SA  2    0.663225    0.791962   -0.172391    21.00000   -1.20000 
H4SB  2    0.660514    0.857721   -0.170535    21.00000   -1.20000 
AFIX   0 
C5SA  1    0.588254    0.821729   -0.068016    21.00000    0.04649    0.06194 = 
         0.12951    0.01441    0.01816   -0.00497 
AFIX  23 
H5SA  2    0.561856    0.835677   -0.141438    21.00000   -1.20000 
H5SB  2    0.576858    0.784081   -0.043596    21.00000   -1.20000 
AFIX   0 
C6SA  1    0.587751    0.856635    0.054411    21.00000    0.05836    0.04913 = 
         0.11473    0.02945    0.02870    0.00851 
AFIX  23 
H6SA  2    0.565638    0.839412    0.131400    21.00000   -1.20000 
H6SB  2    0.569645    0.892090    0.031969    21.00000   -1.20000 
AFIX   0 
C7SA  1    0.652296    0.864617    0.097609    21.00000    0.06433    0.05715 = 
         0.08836    0.01648    0.02856    0.00078 
AFIX  23 
H7SA  2    0.666251    0.901452    0.072736    21.00000   -1.20000 
H7SB  2    0.657735    0.858712    0.199308    21.00000   -1.20000 
AFIX   0 
PART 2 
C4SB  1    0.634192    0.817797   -0.079813   -21.00000    0.06654    0.06286 = 
         0.09470   -0.00830   -0.01832    0.00152 
AFIX  23 
H4SC  2    0.641642    0.839680   -0.164955   -21.00000   -1.20000 
H4SD  2    0.630754    0.779101   -0.107285   -21.00000   -1.20000 
AFIX   0 
C5SB  1    0.582306    0.835648   -0.012712   -21.00000    0.07309    0.04745 = 
         0.09481    0.01897   -0.00641    0.00555 
AFIX  23 
H5SC  2    0.561980    0.804545    0.031158   -21.00000   -1.20000 
H5SD  2    0.555928    0.852895   -0.081379   -21.00000   -1.20000 
AFIX   0 
C6SB  1    0.600666    0.876225    0.097050   -21.00000    0.07804    0.04800 = 
         0.06885    0.02809    0.01702   -0.00718 
AFIX  23 
H6SC  2    0.581907    0.868378    0.188071   -21.00000   -1.20000 
H6SD  2    0.590799    0.913777    0.068180   -21.00000   -1.20000 
AFIX   0 
C7SB  1    0.667264    0.868447    0.106352   -21.00000    0.07831    0.07502 = 
         0.09001   -0.02410    0.00930   -0.00435 
AFIX  23 
H7SC  2    0.687589    0.901694    0.074557   -21.00000   -1.20000 
H7SD  2    0.679040    0.860587    0.203961   -21.00000   -1.20000 
AFIX   0 
HKLF 4 
  
  
  
  
REM  zhx009_a.res in P2(1)2(1)2 
REM wR2 = 0.057218, GooF = S = 1.12504, Restrained GooF = 1.12819 for all data 
REM R1 = 0.021545 for 12275 Fo > 4sig(Fo) and 0.022185 for all 12456 data 
REM 704 parameters refined using 55 restraints 
  
END 
  
WGHT      0.0251      5.4420 
  
REM Highest difference peak  0.963,  deepest hole -0.699,  1-sigma level  0.072 
Q1    1   0.7407  0.6430  0.5675  11.00000  0.05    0.96 
Q2    1   0.7417  0.5743  0.5754  11.00000  0.05    0.83 
Q3    1   0.8372  0.6037  0.8578  11.00000  0.05    0.74 
Q4    1   0.8291  0.6349  0.9266  11.00000  0.05    0.52 
Q5    1   0.7617  0.6697  0.4832  11.00000  0.05    0.47 
Q6    1   0.7728  0.6093  0.6266  11.00000  0.05    0.40 
Q7    1   0.8207  0.5409  0.9340  11.00000  0.05    0.40 
Q8    1   0.7730  0.6096  0.5223  11.00000  0.05    0.38 
Q9    1   0.7775  0.6616  0.3801  11.00000  0.05    0.37 
Q10   1   0.9389  0.6083  0.8931  11.00000  0.05    0.36 
Q11   1   0.7361  0.6074  0.8779  11.00000  0.05    0.34 
Q12   1   0.7245  0.6087  0.5159  11.00000  0.05    0.32 
Q13   1   0.7164  0.6086  0.6233  11.00000  0.05    0.32 
Q14   1   0.6269  0.6064  0.8638  11.00000  0.05    0.30 
Q15   1   0.6948  0.5934  0.1702  11.00000  0.05    0.30 
Q16   1   0.7116  0.6288  0.2532  11.00000  0.05    0.30 
Q17   1   0.6140  0.6850  0.2696  11.00000  0.05    0.30 
Q18   1   0.6233  0.5813  0.3159  11.00000  0.05    0.29 
Q19   1   0.7331  0.5947  0.2029  11.00000  0.05    0.29 
Q20   1   0.7120  0.5867 -0.0431  11.00000  0.05    0.29 
;
_shelx_res_checksum              88672

_shelx_fab_file                  
; 
    0    0    2      8.34     -1.45 
    0    0    3     -9.16      0.83 
    0    0    4      1.02     -0.49 
    0    0    5     -3.23      0.10 
    0    0    6     -0.11      0.15 
    0    0    7      1.03     -0.65 
    0    0    8      1.53      0.09 
    0    0    9      3.25     -0.21 
    0    0   10     -1.82      0.29 
    0    0   11     -1.52      0.00 
    0    0   12      0.68     -0.46 
    1    0    2      1.16     17.43 
    1    0    3     -0.71     -6.65 
    1    0    4     -0.19     -1.55 
    1    0    5      0.79      6.22 
    1    0    6     -0.47     -1.05 
    1    0    7      0.32      3.38 
    1    0    8      0.20      2.17 
    1    0    9     -1.34     -3.05 
    1    0   10      1.25     -0.53 
    1    0   11     -0.96      0.36 
    1    0   12      0.52      0.15 
    2    0    1    -35.88      0.79 
    2    0    2      2.72     -1.16 
    2    0    3     -5.86      0.47 
    2    0    4     -2.11     -0.32 
    2    0    5     -2.61      0.00 
    2    0    6      0.09      0.16 
    2    0    7      1.04     -0.46 
    2    0    8      1.27      0.10 
    2    0    9      2.59     -0.12 
    2    0   10     -1.29      0.19 
    2    0   11     -1.29      0.06 
    2    0   12      0.50     -0.40 
    3    0    1     -0.75    -45.80 
    3    0    2      0.66     10.50 
    3    0    3     -0.21     -3.56 
    3    0    4     -0.16     -2.78 
    3    0    5      0.50      7.54 
    3    0    6     -0.19     -0.23 
    3    0    7      0.04      1.85 
    3    0    8      0.23      1.77 
    3    0    9     -0.71     -2.23 
    3    0   10      0.55     -0.10 
    3    0   11     -0.35      0.01 
    3    0   12      0.17     -0.12 
    4    0    0     52.36     -0.55 
    4    0    2     -7.13     -0.38 
    4    0    3      0.41     -0.06 
    4    0    4     -8.49      0.00 
    4    0    5     -1.65     -0.07 
    4    0    6      0.86      0.07 
    4    0    7      0.83      0.01 
    4    0    8      0.72      0.02 
    4    0    9      1.06      0.07 
    4    0   10      0.05     -0.05 
    4    0   11     -0.87      0.15 
    4    0   12      0.17     -0.17 
    5    0    1      0.03    -21.91 
    5    0    2      0.05      3.42 
    5    0    3      0.21     -2.29 
    5    0    4      0.02     -3.23 
    5    0    5      0.05      8.18 
    5    0    6      0.16      1.08 
    5    0    7     -0.26     -0.36 
    5    0    8      0.23      1.14 
    5    0    9      0.05     -0.80 
    5    0   10     -0.29      0.17 
    5    0   11      0.37     -0.38 
    5    0   12     -0.27     -0.39 
    6    0    0     11.08     -0.40 
    6    0    1     -0.07     -0.11 
    6    0    2     -9.55      0.22 
    6    0    3      3.38     -0.27 
    6    0    4    -12.21      0.23 
    6    0    5     -1.69     -0.07 
    6    0    6      2.16     -0.06 
    6    0    7      0.38      0.34 
    6    0    8      0.11     -0.12 
    6    0    9     -0.24      0.20 
    6    0   10      1.51     -0.21 
    6    0   11     -0.61      0.19 
    6    0   12      0.03      0.04 
    7    0    1      0.32     -5.86 
    7    0    2     -0.22      1.04 
    7    0    3      0.20     -4.80 
    7    0    4      0.19     -2.40 
    7    0    5     -0.25      7.00 
    7    0    6      0.34      1.87 
    7    0    7     -0.40     -1.95 
    7    0    8      0.19      0.41 
    7    0    9      0.35      0.79 
    7    0   10     -0.60      0.04 
    7    0   11      0.65     -0.71 
    7    0   12     -0.46     -0.36 
    8    0    0     -2.86     -0.05 
    8    0    1      0.43     -0.15 
    8    0    2     -2.95      0.32 
    8    0    3      2.20     -0.07 
    8    0    4    -10.67      0.20 
    8    0    5     -2.39      0.05 
    8    0    6      3.23     -0.17 
    8    0    7     -0.01      0.34 
    8    0    8     -0.37     -0.18 
    8    0    9     -0.74      0.18 
    8    0   10      2.59     -0.19 
    8    0   11     -0.50      0.13 
    9    0    1      0.17      0.80 
    9    0    2     -0.19      1.50 
    9    0    3      0.04     -7.17 
    9    0    4      0.05     -1.92 
    9    0    5     -0.17      4.85 
    9    0    6      0.15      1.39 
    9    0    7     -0.28     -2.08 
    9    0    8      0.08     -0.33 
    9    0    9      0.19      1.96 
    9    0   10     -0.21     -0.07 
    9    0   11      0.35     -1.16 
   10    0    0     -2.18      0.31 
   10    0    1     -2.67     -0.03 
   10    0    2      4.21      0.14 
   10    0    3      0.76      0.18 
   10    0    4     -6.12     -0.02 
   10    0    5     -2.30      0.21 
   10    0    6      3.03     -0.19 
   10    0    7      0.14      0.09 
   10    0    8     -0.61     -0.04 
   10    0    9     -0.76      0.07 
   10    0   10      3.11     -0.05 
   10    0   11     -0.34     -0.03 
   11    0    1     -0.01      3.34 
   11    0    2     -0.13      1.09 
   11    0    3      0.06     -5.71 
   11    0    4     -0.36     -2.41 
   11    0    5      0.14      2.76 
   11    0    6     -0.23      0.44 
   11    0    7     -0.01     -1.08 
   11    0    8     -0.07     -0.77 
   11    0    9     -0.05      2.21 
   11    0   10      0.39      0.22 
   11    0   11     -0.17     -1.67 
   12    0    0     -2.49      0.51 
   12    0    1     -1.72      0.03 
   12    0    2      5.52      0.01 
   12    0    3      1.13      0.24 
   12    0    4     -2.04     -0.19 
   12    0    5     -1.14      0.26 
   12    0    6      1.37     -0.07 
   12    0    7      0.78     -0.18 
   12    0    8     -0.49      0.21 
   12    0    9     -0.72     -0.09 
   12    0   10      2.98      0.13 
   12    0   11     -0.19     -0.20 
   13    0    1     -0.02      4.65 
   13    0    2     -0.09     -0.26 
   13    0    3      0.18     -1.95 
   13    0    4     -0.55     -2.26 
   13    0    5      0.32      0.77 
   13    0    6     -0.39      0.38 
   13    0    7      0.20      0.14 
   13    0    8     -0.16     -0.62 
   13    0    9     -0.11      1.51 
   13    0   10      0.58      0.62 
   13    0   11     -0.42     -1.80 
   14    0    0     -4.91      0.44 
   14    0    1      0.91      0.03 
   14    0    2      2.88      0.02 
   14    0    3      1.47      0.11 
   14    0    4      0.28     -0.16 
   14    0    5     -0.09      0.16 
   14    0    6     -0.72      0.11 
   14    0    7      1.13     -0.30 
   14    0    8     -0.01      0.37 
   14    0    9     -0.70     -0.23 
   14    0   10      2.21      0.26 
   15    0    1      0.00      4.20 
   15    0    2      0.02     -0.72 
   15    0    3      0.13      0.51 
   15    0    4     -0.26     -0.62 
   15    0    5      0.20     -1.06 
   15    0    6     -0.17      1.07 
   15    0    7      0.22      1.00 
   15    0    8     -0.12     -0.02 
   15    0    9     -0.04      0.45 
   15    0   10      0.28      0.62 
   16    0    0     -4.49      0.10 
   16    0    1      0.99      0.02 
   16    0    2      0.94      0.05 
   16    0    3      0.08     -0.07 
   16    0    4      1.44      0.02 
   16    0    5     -0.04     -0.04 
   16    0    6     -1.93      0.21 
   16    0    7      0.57     -0.24 
   16    0    8      0.50      0.33 
   16    0    9     -0.51     -0.25 
   16    0   10      1.07      0.28 
   17    0    1     -0.07      2.48 
   17    0    2      0.18     -0.52 
   17    0    3     -0.06      0.93 
   17    0    4      0.17      1.03 
   17    0    5     -0.01     -1.94 
   17    0    6      0.12      1.09 
   17    0    7      0.08      1.40 
   17    0    8     -0.02      0.49 
   17    0    9      0.03     -0.23 
   17    0   10     -0.09      0.23 
   18    0    0     -2.01     -0.33 
   18    0    1     -0.19      0.02 
   18    0    2      0.96      0.00 
   18    0    3     -1.89     -0.24 
   18    0    4      2.02      0.15 
   18    0    5     -0.42     -0.20 
   18    0    6     -1.81      0.13 
   18    0    7     -0.52     -0.10 
   18    0    8      0.58      0.18 
   18    0    9     -0.19     -0.16 
   19    0    1     -0.11      1.58 
   19    0    2      0.21     -1.17 
   19    0    3     -0.14      0.77 
   19    0    4      0.28      1.25 
   19    0    5     -0.06     -1.52 
   19    0    6      0.18      0.05 
   19    0    7     -0.06      1.23 
   19    0    8      0.05      0.54 
   19    0    9      0.05     -0.26 
   20    0    0     -1.24     -0.54 
   20    0    1      0.33     -0.02 
   20    0    2      1.56     -0.06 
   20    0    3     -2.62     -0.33 
   20    0    4      1.98      0.13 
   20    0    5     -0.37     -0.24 
   20    0    6     -0.84     -0.01 
   20    0    7     -1.09      0.00 
   20    0    8      0.18      0.10 
   20    0    9      0.06     -0.07 
   21    0    1     -0.02      2.01 
   21    0    2      0.09     -2.33 
   21    0    3     -0.05      0.50 
   21    0    4      0.10      0.70 
   21    0    5      0.00     -0.62 
   21    0    6      0.06     -0.78 
   21    0    7     -0.12      0.47 
   21    0    8      0.05      0.26 
   22    0    0     -1.95     -0.31 
   22    0    1      1.77     -0.09 
   22    0    2      1.96     -0.06 
   22    0    3     -2.08     -0.28 
   22    0    4      1.38      0.05 
   22    0    5      0.01     -0.16 
   22    0    6      0.19     -0.10 
   22    0    7     -0.75      0.01 
   22    0    8     -0.25      0.06 
   23    0    1      0.17      2.26 
   23    0    2     -0.05     -2.37 
   23    0    3      0.04     -0.31 
   23    0    4     -0.03      0.58 
   23    0    5      0.01     -0.15 
   23    0    6     -0.01     -0.48 
   23    0    7     -0.09     -0.36 
   23    0    8      0.02      0.01 
   24    0    0     -1.73      0.25 
   24    0    1      1.75     -0.15 
   24    0    2      2.15      0.05 
   24    0    3     -1.35     -0.12 
   24    0    4      0.65      0.02 
   24    0    5      0.03     -0.01 
   24    0    6      0.75     -0.10 
   24    0    7     -0.18      0.02 
   25    0    1      0.33      1.60 
   25    0    2     -0.09     -1.24 
   25    0    3      0.02     -1.09 
   25    0    4      0.00      0.67 
   25    0    5     -0.06     -0.03 
   25    0    6      0.01      0.25 
   26    0    0     -0.77      0.75 
   26    0    1      0.53     -0.19 
   26    0    2      1.83      0.18 
   26    0    3     -0.95      0.02 
   26    0    4      0.17      0.03 
   26    0    5     -0.38      0.10 
   26    0    6      0.69     -0.09 
   27    0    1      0.36      0.93 
   27    0    2     -0.07     -0.43 
   27    0    3     -0.02     -0.95 
   27    0    4      0.06      0.34 
   27    0    5     -0.12      0.08 
   28    0    0     -0.79      0.84 
   28    0    1     -0.06     -0.19 
   28    0    2      0.93      0.25 
   28    0    3     -0.70      0.06 
   28    0    4     -0.04      0.03 
   29    0    1      0.27      0.85 
   29    0    2     -0.05     -0.50 
   29    0    3     -0.02     -0.27 
   30    0    0     -1.38      0.54 
    0    1    1     -1.32    -63.85 
    0    1    2      0.96     15.68 
    0    1    3     -0.57     -5.54 
    0    1    4     -0.30     -2.00 
    0    1    5      0.83      6.39 
    0    1    6     -0.48     -1.22 
    0    1    7      0.32      3.59 
    0    1    8      0.20      2.12 
    0    1    9     -1.36     -3.04 
    0    1   10      1.25     -0.67 
    0    1   11     -0.99      0.39 
    0    1   12      0.55      0.17 
    1    1    1    -39.61     -1.92 
    1    1    2      4.62      1.67 
    1    1    3     -7.90      0.15 
    1    1    4     -0.29      0.37 
    1    1    5     -2.94     -0.32 
    1    1    6     -0.11      0.07 
    1    1    7      1.11     -0.37 
    1    1    8      1.43      0.30 
    1    1    9      2.90     -0.40 
    1    1   10     -1.42      0.28 
    1    1   11     -1.55      0.05 
    1    1   12      0.69     -0.44 
    2    1    1    -13.25    -53.65 
    2    1    2      3.65     11.92 
    2    1    3     -3.67     -3.79 
    2    1    4      1.46     -2.63 
    2    1    5      0.04      7.10 
    2    1    6     -0.80     -0.66 
    2    1    7     -0.01      2.67 
    2    1    8      0.30      1.99 
    2    1    9     -0.61     -2.63 
    2    1   10      0.68     -0.30 
    2    1   11     -0.63      0.15 
    2    1   12      0.57      0.01 
    3    1    0     74.80     -0.44 
    3    1    1    -22.73     -6.23 
    3    1    2     -2.88      5.63 
    3    1    3     -2.92     -0.57 
    3    1    4     -5.30      1.33 
    3    1    5     -1.95     -0.80 
    3    1    6      0.30     -0.21 
    3    1    7      1.08      0.35 
    3    1    8      1.04      0.53 
    3    1    9      1.55     -0.55 
    3    1   10     -0.21      0.09 
    3    1   11     -1.35      0.08 
    3    1   12      0.41     -0.33 
    4    1    0     16.04      0.07 
    4    1    1    -15.19    -31.44 
    4    1    2      2.52      5.08 
    4    1    3     -3.60     -1.85 
    4    1    4      1.83     -3.27 
    4    1    5     -0.23      8.06 
    4    1    6     -0.84      0.54 
    4    1    7     -0.31      0.62 
    4    1    8      0.33      1.52 
    4    1    9      0.36     -1.52 
    4    1   10     -0.19      0.16 
    4    1   11      0.12     -0.23 
    4    1   12      0.22     -0.28 
    5    1    0     27.70     -0.40 
    5    1    1     -4.94     -7.25 
    5    1    2     -8.65      5.25 
    5    1    3      1.93     -0.12 
    5    1    4    -10.61      0.97 
    5    1    5     -1.41     -0.69 
    5    1    6      1.40     -0.53 
    5    1    7      0.69      0.76 
    5    1    8      0.45      0.58 
    5    1    9      0.10     -0.50 
    5    1   10      1.11     -0.10 
    5    1   11     -0.92      0.09 
    5    1   12      0.13     -0.18 
    6    1    0     11.23     -0.03 
    6    1    1     -8.56    -11.76 
    6    1    2     -0.72      1.24 
    6    1    3     -1.26     -3.27 
    6    1    4      1.05     -2.68 
    6    1    5      0.12      7.62 
    6    1    6     -0.57      1.63 
    6    1    7     -0.42     -1.35 
    6    1    8      0.31      0.82 
    6    1    9      0.87     -0.03 
    6    1   10     -0.66      0.19 
    6    1   11      0.64     -0.52 
    6    1   12     -0.17     -0.39 
    7    1    0      1.96     -0.17 
    7    1    1      1.09     -5.74 
    7    1    2     -5.87      2.59 
    7    1    3      2.75      0.38 
    7    1    4    -11.60      0.27 
    7    1    5     -1.94     -0.40 
    7    1    6      2.76     -0.53 
    7    1    7      0.09      0.57 
    7    1    8     -0.10      0.51 
    7    1    9     -0.60     -0.34 
    7    1   10      2.04     -0.20 
    7    1   11     -0.50      0.06 
    7    1   12      0.00     -0.10 
    8    1    0      5.83     -0.10 
    8    1    1     -1.81     -1.57 
    8    1    2     -2.06      1.29 
    8    1    3      0.62     -6.43 
    8    1    4      0.20     -1.79 
    8    1    5      0.53      5.75 
    8    1    6     -0.15      1.69 
    8    1    7     -0.34     -2.14 
    8    1    8      0.25      0.05 
    8    1    9      0.69      1.36 
    8    1   10     -0.41     -0.05 
    8    1   11      0.55     -0.82 
    9    1    0     -2.41      0.12 
    9    1    1     -1.31     -3.65 
    9    1    2      1.48      0.85 
    9    1    3      1.29     -0.06 
    9    1    4     -8.20      0.11 
    9    1    5     -2.47     -0.11 
    9    1    6      3.32     -0.18 
    9    1    7     -0.16      0.07 
    9    1    8     -0.47      0.44 
    9    1    9     -0.64     -0.18 
    9    1   10      2.56     -0.18 
    9    1   11     -0.16     -0.05 
   10    1    0      3.81     -0.13 
   10    1    1      0.15      2.17 
   10    1    2     -0.64      1.67 
   10    1    3      0.88     -6.89 
   10    1    4     -0.34     -1.93 
   10    1    5      0.58      3.58 
   10    1    6      0.16      0.82 
   10    1    7     -0.14     -1.55 
   10    1    8      0.13     -0.59 
   10    1    9      0.19      2.12 
   10    1   10      0.23     -0.01 
   10    1   11      0.01     -1.29 
   11    1    0     -1.62      0.35 
   11    1    1     -2.46     -1.99 
   11    1    2      5.47      0.65 
   11    1    3      0.90     -0.80 
   11    1    4     -3.68      0.15 
   11    1    5     -1.81      0.46 
   11    1    6      2.31      0.18 
   11    1    7      0.30     -0.19 
   11    1    8     -0.53      0.37 
   11    1    9     -0.59     -0.08 
   11    1   10      2.75     -0.06 
   11    1   11      0.01     -0.22 
   12    1    0      3.24     -0.11 
   12    1    1     -0.61      3.93 
   12    1    2      0.99      0.53 
   12    1    3      0.51     -3.79 
   12    1    4     -0.88     -2.37 
   12    1    5      0.35      1.59 
   12    1    6      0.20      0.25 
   12    1    7      0.10     -0.36 
   12    1    8     -0.02     -0.76 
   12    1    9     -0.20      1.91 
   12    1   10      0.62      0.38 
   12    1   11     -0.45     -1.65 
   13    1    0     -3.62      0.41 
   13    1    1     -0.17     -0.78 
   13    1    2      4.16      0.69 
   13    1    3      1.52     -0.88 
   13    1    4     -0.60     -0.13 
   13    1    5     -0.47      1.20 
   13    1    6      0.24      0.32 
   13    1    7      0.99     -0.10 
   13    1    8     -0.23      0.27 
   13    1    9     -0.67     -0.12 
   13    1   10      2.46      0.14 
   13    1   11     -0.11     -0.34 
   14    1    0      1.82     -0.01 
   14    1    1     -0.70      4.35 
   14    1    2      0.97     -0.60 
   14    1    3      0.49     -0.41 
   14    1    4     -1.39     -1.52 
   14    1    5      0.15     -0.31 
   14    1    6      0.05      0.67 
   14    1    7      0.30      0.64 
   14    1    8     -0.13     -0.34 
   14    1    9     -0.35      0.95 
   14    1   10      0.49      0.63 
   15    1    0     -4.91      0.23 
   15    1    1      1.29     -0.12 
   15    1    2      1.49      0.36 
   15    1    3      1.03     -0.56 
   15    1    4      0.93     -0.41 
   15    1    5      0.19      1.38 
   15    1    6     -1.55      0.31 
   15    1    7      0.98      0.05 
   15    1    8      0.28      0.10 
   15    1    9     -0.65     -0.21 
   15    1   10      1.61      0.30 
   16    1    0      0.41      0.12 
   16    1    1      0.03      3.01 
   16    1    2      0.19     -0.65 
   16    1    3      0.66      0.91 
   16    1    4     -1.40      0.22 
   16    1    5      0.11     -1.71 
   16    1    6     -0.08      1.11 
   16    1    7      0.35      1.21 
   16    1    8     -0.12      0.29 
   16    1    9     -0.37     -0.01 
   16    1   10      0.11      0.45 
   17    1    0     -3.10     -0.13 
   17    1    1      0.40     -0.16 
   17    1    2      0.59      0.16 
   17    1    3     -0.84     -0.58 
   17    1    4      1.73     -0.26 
   17    1    5     -0.09      0.74 
   17    1    6     -2.08      0.20 
   17    1    7      0.07      0.07 
   17    1    8      0.60     -0.08 
   17    1    9     -0.37     -0.23 
   17    1   10      0.56      0.32 
   18    1    0      0.42      0.20 
   18    1    1      0.22      1.56 
   18    1    2      0.02     -0.78 
   18    1    3      0.57      0.87 
   18    1    4     -0.83      1.16 
   18    1    5      0.20     -1.91 
   18    1    6     -0.11      0.53 
   18    1    7      0.21      1.33 
   18    1    8      0.03      0.58 
   18    1    9     -0.32     -0.37 
   19    1    0     -1.32     -0.42 
   19    1    1     -0.09     -0.52 
   19    1    2      1.10      0.23 
   19    1    3     -2.35     -0.84 
   19    1    4      2.03      0.05 
   19    1    5     -0.40     -0.05 
   19    1    6     -1.44     -0.04 
   19    1    7     -0.88      0.07 
   19    1    8      0.43     -0.16 
   19    1    9     -0.03     -0.19 
   20    1    0      0.99      0.16 
   20    1    1     -0.10      1.60 
   20    1    2      0.32     -1.76 
   20    1    3      0.30      0.65 
   20    1    4     -0.20      0.95 
   20    1    5      0.28     -1.16 
   20    1    6     -0.06     -0.50 
   20    1    7     -0.02      0.86 
   20    1    8      0.20      0.43 
   20    1    9     -0.21     -0.19 
   21    1    0     -1.58     -0.39 
   21    1    1      1.01     -0.53 
   21    1    2      1.75      0.17 
   21    1    3     -2.47     -0.72 
   21    1    4      1.71      0.05 
   21    1    5     -0.20     -0.26 
   21    1    6     -0.35     -0.34 
   21    1    7     -1.00      0.14 
   21    1    8     -0.02     -0.12 
   22    1    0      0.67      0.02 
   22    1    1     -0.05      2.31 
   22    1    2      0.30     -2.40 
   22    1    3      0.13      0.09 
   22    1    4      0.00      0.71 
   22    1    5      0.25     -0.42 
   22    1    6     -0.03     -0.68 
   22    1    7     -0.12      0.01 
   22    1    8      0.23      0.14 
   23    1    0     -1.99      0.01 
   23    1    1      1.75     -0.18 
   23    1    2      2.15     -0.07 
   23    1    3     -1.83     -0.27 
   23    1    4      0.98     -0.12 
   23    1    5      0.03      0.01 
   23    1    6      0.50     -0.43 
   23    1    7     -0.47      0.22 
   23    1    8     -0.24     -0.07 
   24    1    0     -0.23     -0.10 
   24    1    1      0.28      2.19 
   24    1    2     -0.03     -1.73 
   24    1    3      0.02     -0.78 
   24    1    4     -0.13      0.84 
   24    1    5      0.10     -0.12 
   24    1    6     -0.04     -0.02 
   24    1    7     -0.05     -0.53 
   25    1    0     -1.24      0.51 
   25    1    1      1.00      0.05 
   25    1    2      2.11     -0.06 
   25    1    3     -1.26     -0.04 
   25    1    4      0.34     -0.12 
   25    1    5     -0.18      0.25 
   25    1    6      0.76     -0.26 
   26    1    0     -0.55     -0.11 
   26    1    1      0.29      1.38 
   26    1    2     -0.17     -0.67 
   26    1    3     -0.10     -1.09 
   26    1    4     -0.25      0.70 
   26    1    5     -0.11      0.03 
   26    1    6     -0.04      0.43 
   27    1    0     -0.70      0.75 
   27    1    1      0.09     -0.04 
   27    1    2      1.39      0.19 
   27    1    3     -0.88     -0.11 
   27    1    4      0.04     -0.02 
   27    1    5     -0.53      0.27 
   28    1    0     -0.21     -0.05 
   28    1    1      0.02      0.88 
   28    1    2     -0.06     -0.41 
   28    1    3     -0.17     -0.57 
   28    1    4     -0.17      0.15 
   29    1    0     -1.16      0.61 
   29    1    1      0.10     -0.14 
   29    1    2      0.41      0.26 
   29    1    3     -0.58     -0.11 
   30    1    0      0.00      0.00 
   30    1    1     -0.05      0.72 
    0    2    1    -29.86      0.68 
    0    2    2     -1.02     -0.86 
    0    2    3     -7.01      0.64 
    0    2    4     -1.27     -0.37 
    0    2    5     -2.81      0.13 
    0    2    6     -0.04      0.14 
    0    2    7      0.96     -0.62 
    0    2    8      1.47      0.20 
    0    2    9      2.89     -0.27 
    0    2   10     -1.53      0.36 
    0    2   11     -1.32      0.11 
    0    2   12      0.72     -0.33 
    1    2    1    -12.62    -51.60 
    1    2    2      3.22      7.77 
    1    2    3     -3.36     -1.10 
    1    2    4      1.41     -3.52 
    1    2    5      0.06      7.48 
    1    2    6     -0.77     -1.07 
    1    2    7     -0.01      3.17 
    1    2    8      0.31      1.90 
    1    2    9     -0.66     -2.70 
    1    2   10      0.66     -0.58 
    1    2   11     -0.70      0.21 
    1    2   12      0.68      0.05 
    2    2    0     79.79     -0.23 
    2    2    1    -23.35     -8.42 
    2    2    2     -2.75      7.82 
    2    2    3     -5.14     -0.21 
    2    2    4     -3.40      1.68 
    2    2    5     -2.20     -0.99 
    2    2    6      0.05     -0.34 
    2    2    7      1.12      0.44 
    2    2    8      1.30      0.72 
    2    2    9      1.91     -0.85 
    2    2   10     -0.44      0.23 
    2    2   11     -1.57      0.10 
    2    2   12      0.66     -0.31 
    3    2    0     26.87      0.11 
    3    2    1    -25.93    -36.57 
    3    2    2      4.90      3.93 
    3    2    3     -6.76     -0.58 
    3    2    4      3.71     -3.59 
    3    2    5     -0.80      7.95 
    3    2    6     -1.38     -0.06 
    3    2    7     -0.35      1.53 
    3    2    8      0.39      1.71 
    3    2    9      0.48     -2.02 
    3    2   10     -0.11     -0.03 
    3    2   11     -0.19     -0.12 
    3    2   12      0.66     -0.18 
    4    2    0     42.65     -0.17 
    4    2    1     -9.55    -12.73 
    4    2    2     -6.25      9.85 
    4    2    3     -0.79      0.49 
    4    2    4     -7.94      1.71 
    4    2    5     -1.36     -1.21 
    4    2    6      0.87     -0.90 
    4    2    7      0.90      1.19 
    4    2    8      0.83      1.02 
    4    2    9      0.45     -1.07 
    4    2   10      0.81      0.03 
    4    2   11     -1.32      0.03 
    4    2   12      0.39     -0.25 
    5    2    0     24.55     -0.01 
    5    2    1    -20.84    -17.88 
    5    2    2      0.75      0.87 
    5    2    3     -4.63     -2.07 
    5    2    4      3.10     -2.92 
    5    2    5     -0.28      7.77 
    5    2    6     -1.51      1.07 
    5    2    7     -0.45     -0.53 
    5    2    8      0.42      1.21 
    5    2    9      1.22     -0.85 
    5    2   10     -0.60      0.26 
    5    2   11      0.39     -0.37 
    5    2   12      0.29     -0.34 
    6    2    0     12.34     -0.08 
    6    2    1     -0.58    -11.58 
    6    2    2     -5.67      5.78 
    6    2    3      1.95      1.68 
    6    2    4    -10.61      0.40 
    6    2    5     -1.35     -0.84 
    6    2    6      2.19     -1.09 
    6    2    7      0.28      1.07 
    6    2    8      0.25      1.09 
    6    2    9     -0.41     -0.96 
    6    2   10      1.55     -0.11 
    6    2   11     -0.75     -0.05 
    6    2   12      0.14     -0.23 
    7    2    0     14.38     -0.11 
    7    2    1     -7.69     -5.28 
    7    2    2     -3.48      0.81 
    7    2    3     -0.51     -5.30 
    7    2    4      1.23     -1.87 
    7    2    5      0.80      6.38 
    7    2    6     -0.97      1.55 
    7    2    7     -0.35     -1.82 
    7    2    8      0.42      0.55 
    7    2    9      1.17      0.48 
    7    2   10     -0.47      0.08 
    7    2   11      0.54     -0.50 
    7    2   12      0.00     -0.29 
    8    2    0      0.64      0.00 
    8    2    1      0.05     -8.08 
    8    2    2     -0.53      1.60 
    8    2    3      1.98      1.14 
    8    2    4     -9.21     -0.16 
    8    2    5     -1.97     -0.50 
    8    2    6      3.14     -0.58 
    8    2    7     -0.28      0.30 
    8    2    8     -0.25      1.00 
    8    2    9     -0.46     -0.63 
    8    2   10      1.83     -0.20 
    8    2   11     -0.13     -0.14 
    9    2    0      7.84     -0.14 
    9    2    1     -0.09      0.27 
    9    2    2     -2.82      1.81 
    9    2    3      1.45     -6.99 
    9    2    4     -0.04     -1.52 
    9    2    5      1.17      4.29 
    9    2    6     -0.03      1.11 
    9    2    7     -0.21     -1.81 
    9    2    8      0.36     -0.07 
    9    2    9      0.59      1.53 
    9    2   10      0.10     -0.11 
    9    2   11      0.17     -0.77 
   10    2    0     -0.69      0.08 
   10    2    1     -1.71     -4.88 
   10    2    2      4.14      0.60 
   10    2    3      1.35     -0.81 
   10    2    4     -5.27      0.20 
   10    2    5     -1.99      0.12 
   10    2    6      2.79      0.21 
   10    2    7     -0.21     -0.27 
   10    2    8     -0.52      0.78 
   10    2    9     -0.29     -0.28 
   10    2   10      1.99     -0.20 
   10    2   11      0.25     -0.25 
   11    2    0      6.21     -0.11 
   11    2    1     -0.13      2.66 
   11    2    2      0.64      1.46 
   11    2    3      1.07     -5.18 
   11    2    4     -0.76     -1.84 
   11    2    5      0.64      2.15 
   11    2    6      0.69      0.49 
   11    2    7     -0.05     -0.91 
   11    2    8      0.21     -0.42 
   11    2    9     -0.02      1.82 
   11    2   10      0.54      0.11 
   11    2   11     -0.31     -1.18 
   12    2    0     -2.01      0.15 
   12    2    1     -1.03     -2.42 
   12    2    2      4.68      1.10 
   12    2    3      1.39     -1.89 
   12    2    4     -1.59      0.16 
   12    2    5     -1.00      1.41 
   12    2    6      1.10      0.59 
   12    2    7      0.46     -0.19 
   12    2    8     -0.42      0.42 
   12    2    9     -0.37     -0.10 
   12    2   10      2.07     -0.06 
   12    2   11      0.20     -0.37 
   13    2    0      4.55     -0.02 
   13    2    1     -1.46      3.82 
   13    2    2      2.13      0.15 
   13    2    3      0.59     -1.73 
   13    2    4     -1.73     -1.60 
   13    2    5      0.00      0.16 
   13    2    6      0.71      0.52 
   13    2    7      0.20      0.09 
   13    2    8     -0.03     -0.30 
   13    2    9     -0.39      1.22 
   13    2   10      0.51      0.51 
   13    2   11     -0.52     -1.34 
   14    2    0     -4.05      0.13 
   14    2    1      0.66     -0.70 
   14    2    2      2.45      0.89 
   14    2    3      1.23     -1.43 
   14    2    4      0.50     -0.51 
   14    2    5      0.02      2.47 
   14    2    6     -0.88      0.54 
   14    2    7      0.91      0.17 
   14    2    8      0.02      0.02 
   14    2    9     -0.55     -0.12 
   14    2   10      1.72      0.17 
   15    2    0      1.68      0.12 
   15    2    1     -0.62      3.29 
   15    2    2      0.90     -0.56 
   15    2    3      0.93      0.50 
   15    2    4     -2.56     -0.40 
   15    2    5     -0.12     -1.42 
   15    2    6      0.19      0.90 
   15    2    7      0.46      0.79 
   15    2    8     -0.21      0.18 
   15    2    9     -0.57      0.23 
   15    2   10      0.21      0.59 
   16    2    0     -3.69      0.00 
   16    2    1      0.76     -0.19 
   16    2    2      0.66      0.33 
   16    2    3      0.02     -0.88 
   16    2    4      1.45     -0.79 
   16    2    5      0.22      2.14 
   16    2    6     -2.01      0.39 
   16    2    7      0.49      0.26 
   16    2    8      0.49     -0.27 
   16    2    9     -0.46     -0.20 
   16    2   10      0.90      0.33 
   17    2    0      0.46      0.23 
   17    2    1      0.47      1.77 
   17    2    2     -0.29     -0.70 
   17    2    3      1.24      1.00 
   17    2    4     -2.33      0.68 
   17    2    5      0.15     -2.09 
   17    2    6     -0.27      0.66 
   17    2    7      0.49      1.17 
   17    2    8     -0.15      0.55 
   17    2    9     -0.62     -0.40 
   17    2   10      0.00      0.30 
   18    2    0     -1.87     -0.17 
   18    2    1      0.08     -0.74 
   18    2    2      0.46      0.36 
   18    2    3     -1.53     -1.05 
   18    2    4      1.86     -0.36 
   18    2    5     -0.10      0.77 
   18    2    6     -1.92      0.14 
   18    2    7     -0.45      0.14 
   18    2    8      0.59     -0.39 
   18    2    9     -0.13     -0.22 
   19    2    0      1.40      0.22 
   19    2    1      0.23      1.16 
   19    2    2     -0.06     -1.23 
   19    2    3      0.96      0.79 
   19    2    4     -1.16      0.90 
   19    2    5      0.41     -1.72 
   19    2    6     -0.30     -0.24 
   19    2    7      0.24      1.09 
   19    2    8      0.13      0.52 
   19    2    9     -0.51     -0.39 
   20    2    0     -1.35     -0.21 
   20    2    1      0.39     -1.14 
   20    2    2      1.12      0.53 
   20    2    3     -2.29     -1.10 
   20    2    4      1.79     -0.02 
   20    2    5     -0.19     -0.16 
   20    2    6     -1.04     -0.30 
   20    2    7     -0.97      0.16 
   20    2    8      0.29     -0.35 
   20    2    9      0.10     -0.20 
   21    2    0      1.78      0.07 
   21    2    1     -0.19      1.82 
   21    2    2      0.41     -1.95 
   21    2    3      0.47      0.33 
   21    2    4     -0.16      0.81 
   21    2    5      0.44     -0.94 
   21    2    6     -0.11     -0.73 
   21    2    7     -0.04      0.48 
   21    2    8      0.36      0.27 
   22    2    0     -1.86     -0.01 
   22    2    1      1.18     -0.66 
   22    2    2      1.82      0.19 
   22    2    3     -2.18     -0.52 
   22    2    4      1.24     -0.16 
   22    2    5     -0.02     -0.08 
   22    2    6     -0.02     -0.63 
   22    2    7     -0.73      0.34 
   22    2    8     -0.02     -0.23 
   23    2    0      0.44     -0.10 
   23    2    1      0.08      2.31 
   23    2    2      0.20     -1.86 
   23    2    3      0.13     -0.44 
   23    2    4     -0.01      0.99 
   23    2    5      0.29     -0.37 
   23    2    6     -0.03     -0.30 
   23    2    7     -0.08     -0.22 
   24    2    0     -1.66      0.30 
   24    2    1      1.07      0.07 
   24    2    2      2.08     -0.19 
   24    2    3     -1.71     -0.03 
   24    2    4      0.55     -0.27 
   24    2    5     -0.05      0.32 
   24    2    6      0.59     -0.52 
   24    2    7     -0.27      0.39 
   25    2    0     -0.81     -0.16 
   25    2    1      0.26      1.84 
   25    2    2     -0.14     -1.03 
   25    2    3     -0.11     -0.98 
   25    2    4     -0.33      1.04 
   25    2    5      0.02     -0.08 
   25    2    6     -0.06      0.32 
   26    2    0     -0.97      0.50 
   26    2    1      0.37      0.21 
   26    2    2      1.62     -0.02 
   26    2    3     -1.20     -0.17 
   26    2    4      0.11     -0.10 
   26    2    5     -0.33      0.40 
   26    2    6      0.58     -0.19 
   27    2    0     -0.67     -0.09 
   27    2    1     -0.14      1.11 
   27    2    2     -0.06     -0.49 
   27    2    3     -0.29     -0.75 
   27    2    4     -0.43      0.55 
   27    2    5     -0.24      0.09 
   28    2    0     -0.98      0.45 
   28    2    1      0.16     -0.04 
   28    2    2      0.71      0.27 
   28    2    3     -0.75     -0.38 
   28    2    4     -0.02     -0.04 
   29    2    0     -0.07      0.00 
   29    2    1     -0.39      0.74 
   29    2    2      0.13     -0.55 
   29    2    3     -0.28     -0.19 
   30    2    0     -1.30      0.24 
    0    3    1     -0.38    -41.17 
    0    3    2     -0.08      0.65 
    0    3    3      0.43      2.80 
    0    3    4     -0.64     -4.63 
    0    3    5      0.68      8.31 
    0    3    6     -0.21     -1.19 
    0    3    7      0.05      3.14 
    0    3    8      0.23      1.44 
    0    3    9     -0.82     -2.42 
    0    3   10      0.54     -0.76 
    0    3   11     -0.46      0.15 
    0    3   12      0.39      0.01 
    1    3    0     63.54     -0.17 
    1    3    1    -14.12     -5.44 
    1    3    2     -8.58      4.85 
    1    3    3     -4.46      0.75 
    1    3    4     -4.26      0.76 
    1    3    5     -1.94     -0.52 
    1    3    6      0.03     -0.29 
    1    3    7      1.06      0.18 
    1    3    8      1.39      0.59 
    1    3    9      2.01     -0.74 
    1    3   10     -0.69      0.35 
    1    3   11     -1.29      0.17 
    1    3   12      0.70     -0.14 
    2    3    0     25.23      0.10 
    2    3    1    -24.05    -34.75 
    2    3    2      4.22     -0.35 
    2    3    3     -6.39      2.18 
    2    3    4      4.10     -4.39 
    2    3    5     -0.90      8.31 
    2    3    6     -1.31     -0.49 
    2    3    7     -0.31      2.09 
    2    3    8      0.38      1.60 
    2    3    9      0.42     -2.20 
    2    3   10     -0.16     -0.31 
    2    3   11     -0.31     -0.08 
    2    3   12      0.81     -0.18 
    3    3    0     45.40      0.04 
    3    3    1     -8.87    -13.77 
    3    3    2     -6.96     10.53 
    3    3    3     -2.53      2.12 
    3    3    4     -6.43      1.42 
    3    3    5     -1.30     -1.23 
    3    3    6      0.58     -1.15 
    3    3    7      1.01      1.39 
    3    3    8      1.11      1.11 
    3    3    9      0.76     -1.34 
    3    3   10      0.54      0.17 
    3    3   11     -1.46      0.09 
    3    3   12      0.65     -0.13 
    4    3    0     32.37      0.03 
    4    3    1    -28.25    -21.43 
    4    3    2      2.13     -0.98 
    4    3    3     -7.35     -0.57 
    4    3    4      5.39     -3.32 
    4    3    5     -0.96      7.80 
    4    3    6     -2.01      0.52 
    4    3    7     -0.44      0.23 
    4    3    8      0.49      1.39 
    4    3    9      1.34     -1.45 
    4    3   10     -0.58      0.18 
    4    3   11      0.06     -0.32 
    4    3   12      0.73     -0.31 
    5    3    0     22.46      0.17 
    5    3    1     -2.78    -15.23 
    5    3    2     -4.26      7.84 
    5    3    3      0.10      3.97 
    5    3    4     -8.67      0.23 
    5    3    5     -0.98     -1.06 
    5    3    6      1.75     -1.65 
    5    3    7      0.50      1.64 
    5    3    8      0.59      1.38 
    5    3    9     -0.22     -1.45 
    5    3   10      1.24      0.04 
    5    3   11     -1.07     -0.10 
    5    3   12      0.41     -0.19 
    6    3    0     23.28     -0.05 
    6    3    1    -15.20     -9.40 
    6    3    2     -3.55     -0.15 
    6    3    3     -3.16     -4.22 
    6    3    4      3.39     -2.13 
    6    3    5      0.41      6.65 
    6    3    6     -1.85      1.12 
    6    3    7     -0.36     -1.29 
    6    3    8      0.58      0.94 
    6    3    9      1.45     -0.37 
    6    3   10     -0.41      0.20 
    6    3   11      0.28     -0.34 
    6    3   12      0.41     -0.29 
    7    3    0      7.61      0.11 
    7    3    1     -0.13    -11.99 
    7    3    2     -0.52      2.18 
    7    3    3      1.75      3.81 
    7    3    4     -8.70     -0.76 
    7    3    5     -1.31     -0.68 
    7    3    6      2.81     -1.27 
    7    3    7     -0.20      0.88 
    7    3    8      0.02      1.42 
    7    3    9     -0.35     -1.13 
    7    3   10      1.26     -0.08 
    7    3   11     -0.36     -0.25 
    7    3   12      0.09     -0.26 
    8    3    0     12.60     -0.08 
    8    3    1     -2.07     -2.46 
    8    3    2     -5.30      1.34 
    8    3    3      0.80     -6.35 
    8    3    4      0.96     -1.54 
    8    3    5      1.45      4.88 
    8    3    6     -0.72      1.05 
    8    3    7     -0.26     -1.73 
    8    3    8      0.61      0.45 
    8    3    9      0.91      0.71 
    8    3   10      0.14     -0.08 
    8    3   11      0.12     -0.34 
    9    3    0      1.88     -0.03 
    9    3    1     -0.34     -7.93 
    9    3    2      2.78     -0.19 
    9    3    3      2.11      0.94 
    9    3    4     -6.13     -0.33 
    9    3    5     -1.64     -0.17 
    9    3    6      2.86     -0.22 
    9    3    7     -0.51     -0.09 
    9    3    8     -0.42      1.21 
    9    3    9     -0.04     -0.61 
    9    3   10      1.15     -0.21 
    9    3   11      0.28     -0.32 
   10    3    0      8.41     -0.07 
   10    3    1      1.10      0.92 
   10    3    2     -1.63      1.85 
   10    3    3      1.58     -5.52 
   10    3    4     -0.45     -1.47 
   10    3    5      1.09      2.70 
   10    3    6      0.72      0.71 
   10    3    7     -0.21     -1.25 
   10    3    8      0.51      0.12 
   10    3    9      0.25      1.35 
   10    3   10      0.53     -0.10 
   10    3   11     -0.22     -0.58 
   11    3    0     -0.63     -0.12 
   11    3    1     -0.59     -4.60 
   11    3    2      3.96      0.67 
   11    3    3      1.79     -1.88 
   11    3    4     -2.61      0.19 
   11    3    5     -1.27      1.14 
   11    3    6      1.63      0.62 
   11    3    7     -0.16     -0.36 
   11    3    8     -0.53      0.74 
   11    3    9      0.03     -0.19 
   11    3   10      1.28     -0.22 
   11    3   11      0.46     -0.37 
   12    3    0      6.90     -0.02 
   12    3    1     -1.16      2.78 
   12    3    2      2.04      1.05 
   12    3    3      0.83     -2.73 
   12    3    4     -1.61     -1.17 
   12    3    5      0.01      0.49 
   12    3    6      1.40      0.66 
   12    3    7     -0.02     -0.46 
   12    3    8      0.20      0.07 
   12    3    9     -0.21      1.20 
   12    3   10      0.46      0.27 
   12    3   11     -0.41     -0.90 
   13    3    0     -2.77     -0.12 
   13    3    1     -0.03     -1.94 
   13    3    2      2.96      1.27 
   13    3    3      1.13     -2.38 
   13    3    4      0.05     -0.36 
   13    3    5     -0.40      2.84 
   13    3    6     -0.20      0.82 
   13    3    7      0.42     -0.01 
   13    3    8     -0.24      0.16 
   13    3    9     -0.23     -0.06 
   13    3   10      1.35     -0.05 
   13    3   11      0.16     -0.36 
   14    3    0      3.70      0.06 
   14    3    1     -1.59      3.16 
   14    3    2      1.90     -0.01 
   14    3    3      0.81     -0.20 
   14    3    4     -2.98     -0.38 
   14    3    5     -0.56     -1.26 
   14    3    6      0.95      0.83 
   14    3    7      0.37      0.24 
   14    3    8     -0.19      0.31 
   14    3    9     -0.47      0.41 
   14    3   10      0.14      0.60 
   15    3    0     -3.41     -0.08 
   15    3    1      0.37     -0.47 
   15    3    2      1.23      0.64 
   15    3    3      0.18     -1.50 
   15    3    4      1.32     -1.11 
   15    3    5      0.18      3.30 
   15    3    6     -1.63      0.69 
   15    3    7      0.48      0.22 
   15    3    8      0.27     -0.27 
   15    3    9     -0.37     -0.14 
   15    3   10      0.96      0.20 
   16    3    0      0.87      0.14 
   16    3    1      0.04      2.10 
   16    3    2     -0.07     -0.59 
   16    3    3      1.41      0.94 
   16    3    4     -3.51      0.35 
   16    3    5     -0.31     -2.14 
   16    3    6      0.05      0.61 
   16    3    7      0.65      0.78 
   16    3    8     -0.36      0.57 
   16    3    9     -0.64     -0.35 
   16    3   10     -0.05      0.50 
   17    3    0     -2.35     -0.06 
   17    3    1      0.25     -0.66 
   17    3    2      0.21      0.30 
   17    3    3     -0.83     -1.15 
   17    3    4      1.71     -0.95 
   17    3    5      0.22      1.96 
   17    3    6     -2.09      0.50 
   17    3    7     -0.09      0.09 
   17    3    8      0.57     -0.45 
   17    3    9     -0.15     -0.23 
   17    3   10      0.27      0.32 
   18    3    0      1.11      0.19 
   18    3    1      0.61      1.06 
   18    3    2     -0.70     -0.97 
   18    3    3      1.50      1.00 
   18    3    4     -2.46      0.58 
   18    3    5      0.18     -2.10 
   18    3    6     -0.40     -0.15 
   18    3    7      0.53      1.04 
   18    3    8     -0.13      0.58 
   18    3    9     -0.66     -0.54 
   19    3    0     -1.51      0.00 
   19    3    1      0.29     -1.48 
   19    3    2      0.32      0.65 
   19    3    3     -1.58     -1.20 
   19    3    4      1.69     -0.33 
   19    3    5      0.09      0.34 
   19    3    6     -1.64      0.05 
   19    3    7     -0.69      0.03 
   19    3    8      0.48     -0.45 
   19    3    9      0.13     -0.23 
   20    3    0      2.36      0.13 
   20    3    1     -0.02      1.21 
   20    3    2     -0.06     -1.41 
   20    3    3      0.98      0.55 
   20    3    4     -0.77      0.67 
   20    3    5      0.43     -1.51 
   20    3    6     -0.26     -0.73 
   20    3    7      0.18      0.81 
   20    3    8      0.27      0.35 
   20    3    9     -0.44     -0.26 
   21    3    0     -1.69      0.13 
   21    3    1      0.65     -1.36 
   21    3    2      1.10      0.60 
   21    3    3     -1.96     -0.70 
   21    3    4      1.35     -0.19 
   21    3    5      0.07     -0.11 
   21    3    6     -0.70     -0.52 
   21    3    7     -0.76      0.29 
   21    3    8      0.23     -0.37 
   22    3    0      1.60     -0.01 
   22    3    1     -0.15      1.91 
   22    3    2      0.22     -1.56 
   22    3    3      0.40     -0.17 
   22    3    4      0.08      0.99 
   22    3    5      0.40     -0.83 
   22    3    6     -0.03     -0.52 
   22    3    7     -0.02      0.21 
   22    3    8      0.41      0.15 
   23    3    0     -1.82      0.28 
   23    3    1      0.75     -0.35 
   23    3    2      1.72      0.01 
   23    3    3     -1.97      0.01 
   23    3    4      0.76     -0.33 
   23    3    5      0.00      0.28 
   23    3    6      0.17     -0.69 
   23    3    7     -0.44      0.51 
   24    3    0     -0.32     -0.10 
   24    3    1      0.14      1.96 
   24    3    2     -0.02     -1.19 
   24    3    3     -0.02     -0.75 
   24    3    4     -0.12      1.23 
   24    3    5      0.18     -0.30 
   24    3    6     -0.02      0.12 
   24    3    7      0.02     -0.22 
   25    3    0     -1.36      0.33 
   25    3    1      0.48      0.30 
   25    3    2      1.58     -0.17 
   25    3    3     -1.60     -0.04 
   25    3    4      0.23     -0.19 
   25    3    5     -0.18      0.49 
   25    3    6      0.51     -0.34 
   26    3    0     -0.94     -0.08 
   26    3    1     -0.15      1.35 
   26    3    2     -0.01     -0.71 
   26    3    3     -0.33     -0.74 
   26    3    4     -0.49      0.93 
   26    3    5     -0.13      0.00 
   26    3    6      0.00      0.38 
   27    3    0     -1.04      0.23 
   27    3    1      0.35      0.15 
   27    3    2      0.84      0.18 
   27    3    3     -1.00     -0.54 
   27    3    4     -0.01      0.02 
   27    3    5     -0.29      0.36 
   28    3    0     -0.27      0.00 
   28    3    1     -0.65      0.81 
   28    3    2      0.26     -0.57 
   28    3    3     -0.41     -0.30 
   28    3    4     -0.39      0.34 
   29    3    0     -1.12      0.07 
   29    3    1      0.47     -0.08 
   29    3    2      0.19      0.26 
   29    3    3     -0.51     -0.52 
    0    4    1     -1.71      0.11 
    0    4    2    -15.60      0.19 
    0    4    3     -1.67      0.16 
    0    4    4     -7.02      0.07 
    0    4    5     -1.18     -0.03 
    0    4    6      0.32      0.22 
    0    4    7      1.04     -0.42 
    0    4    8      1.29      0.24 
    0    4    9      1.72     -0.27 
    0    4   10     -0.87      0.43 
    0    4   11     -0.56      0.12 
    0    4   12      0.37      0.06 
    1    4    0     13.14      0.01 
    1    4    1    -11.87    -27.68 
    1    4    2      1.17     -4.75 
    1    4    3     -2.82      4.45 
    1    4    4      2.40     -4.72 
    1    4    5     -0.35      8.69 
    1    4    6     -0.77     -0.39 
    1    4    7     -0.19      2.04 
    1    4    8      0.29      1.15 
    1    4    9      0.20     -2.01 
    1    4   10     -0.28     -0.48 
    1    4   11     -0.10     -0.13 
    1    4   12      0.52     -0.24 
    2    4    0     33.94      0.03 
    2    4    2    -11.89      7.08 
    2    4    3     -1.63      3.64 
    2    4    4     -7.41      0.29 
    2    4    5     -0.84     -0.77 
    2    4    6      0.51     -1.16 
    2    4    7      1.13      1.23 
    2    4    8      1.19      0.86 
    2    4    9      0.88     -1.22 
    2    4   10      0.24      0.30 
    2    4   11     -1.11      0.19 
    2    4   12      0.64      0.10 
    3    4    0     29.71      0.01 
    3    4    1    -25.19    -20.96 
    3    4    2      1.32     -3.63 
    3    4    3     -6.93      1.14 
    3    4    4      6.24     -3.68 
    3    4    5     -1.14      7.94 
    3    4    6     -2.00      0.33 
    3    4    7     -0.34      0.62 
    3    4    8      0.46      1.27 
    3    4    9      1.26     -1.69 
    3    4   10     -0.72      0.03 
    3    4   11     -0.06     -0.35 
    3    4   12      0.86     -0.36 
    4    4    0     25.21      0.30 
    4    4    1     -2.44    -15.16 
    4    4    2     -4.97      7.07 
    4    4    3     -0.95      6.68 
    4    4    4     -7.69     -0.60 
    4    4    5     -0.70     -0.90 
    4    4    6      1.49     -2.07 
    4    4    7      0.78      2.02 
    4    4    8      0.79      1.33 
    4    4    9     -0.05     -1.69 
    4    4   10      1.01      0.21 
    4    4   11     -1.14      0.00 
    4    4   12      0.62      0.02 
    5    4    0     27.93      0.00 
    5    4    1    -19.08    -12.37 
    5    4    2     -3.27     -1.50 
    5    4    3     -5.21     -3.22 
    5    4    4      5.68     -2.41 
    5    4    5     -0.16      6.67 
    5    4    6     -2.44      0.81 
    5    4    7     -0.30     -0.83 
    5    4    8      0.65      1.08 
    5    4    9      1.52     -0.97 
    5    4   10     -0.45      0.25 
    5    4   11     -0.01     -0.37 
    5    4   12      0.77     -0.30 
    6    4    0     15.15      0.31 
    6    4    1     -1.42    -14.02 
    6    4    2      0.45      2.03 
    6    4    3      0.64      7.22 
    6    4    4     -7.37     -1.57 
    6    4    5     -0.88     -0.62 
    6    4    6      2.53     -2.01 
    6    4    7      0.08      1.57 
    6    4    8      0.23      1.57 
    6    4    9     -0.30     -1.56 
    6    4   10      0.96      0.14 
    6    4   11     -0.64     -0.28 
    6    4   12      0.34     -0.14 
    7    4    0     17.43      0.00 
    7    4    1     -5.17     -5.58 
    7    4    2     -6.76      0.43 
    7    4    3     -0.95     -5.52 
    7    4    4      2.71     -1.87 
    7    4    5      1.29      5.19 
    7    4    6     -1.59      0.80 
    7    4    7     -0.28     -1.48 
    7    4    8      0.84      0.78 
    7    4    9      1.04     -0.06 
    7    4   10      0.24      0.03 
    7    4   11     -0.12     -0.18 
    8    4    0      6.88      0.08 
    8    4    1      0.07    -10.37 
    8    4    2      2.55     -1.32 
    8    4    3      2.24      4.11 
    8    4    4     -5.84     -1.21 
    8    4    5     -1.17     -0.17 
    8    4    6      2.75     -0.99 
    8    4    7     -0.51      0.46 
    8    4    8     -0.29      1.51 
    8    4    9      0.04     -1.00 
    8    4   10      0.58     -0.03 
    8    4   11      0.03     -0.41 
    9    4    0     10.51      0.01 
    9    4    1      1.73     -1.26 
    9    4    2     -4.63      1.39 
    9    4    3      1.38     -4.92 
    9    4    4      0.19     -1.67 
    9    4    5      1.43      3.25 
    9    4    6      0.20      0.65 
    9    4    7     -0.35     -1.30 
    9    4    8      0.85      0.56 
    9    4    9      0.40      0.72 
    9    4   10      0.69     -0.20 
    9    4   11     -0.30     -0.11 
   10    4    0      1.23     -0.18 
   10    4    1      0.74     -6.80 
   10    4    2      2.65     -0.56 
   10    4    3      2.56     -0.30 
   10    4    4     -3.19     -0.27 
   10    4    5     -1.17      0.95 
   10    4    6      1.81      0.22 
   10    4    7     -0.57     -0.29 
   10    4    8     -0.55      1.08 
   10    4    9      0.28     -0.38 
   10    4   10      0.52     -0.24 
   10    4   11      0.43     -0.39 
   11    4    0      8.26      0.03 
   11    4    1      0.25      1.42 
   11    4    2      0.11      1.35 
   11    4    3      1.22     -2.74 
   11    4    4     -1.45     -1.00 
   11    4    5      0.24      0.90 
   11    4    6      1.69      0.76 
   11    4    7     -0.28     -0.75 
   11    4    8      0.54      0.49 
   11    4    9     -0.01      0.96 
   11    4   10      0.55     -0.01 
   11    4   11     -0.35     -0.35 
   12    4    0     -1.93     -0.29 
   12    4    1      0.33     -3.67 
   12    4    2      2.26      1.09 
   12    4    3      1.43     -2.60 
   12    4    4     -0.47     -0.32 
   12    4    5     -0.74      2.76 
   12    4    6      0.23      0.86 
   12    4    7     -0.20     -0.28 
   12    4    8     -0.42      0.41 
   12    4    9      0.08     -0.05 
   12    4   10      0.76     -0.26 
   12    4   11      0.36     -0.31 
   13    4    0      5.58      0.03 
   13    4    1     -1.84      2.64 
   13    4    2      2.03      0.68 
   13    4    3      0.79     -0.62 
   13    4    4     -2.99     -0.01 
   13    4    5     -0.88     -1.12 
   13    4    6      1.83      0.91 
   13    4    7      0.12     -0.20 
   13    4    8     -0.01      0.57 
   13    4    9     -0.22      0.52 
   13    4   10      0.06      0.43 
   13    4   11     -0.25     -0.57 
   14    4    0     -2.86     -0.24 
   14    4    1     -0.21     -1.31 
   14    4    2      1.55      1.02 
   14    4    3     -0.01     -2.32 
   14    4    4      1.22     -1.17 
   14    4    5     -0.15      3.87 
   14    4    6     -1.17      0.98 
   14    4    7      0.09     -0.06 
   14    4    8      0.01     -0.13 
   14    4    9     -0.19     -0.08 
   14    4   10      0.76     -0.04 
   15    4    0      1.96      0.04 
   15    4    1     -0.89      2.32 
   15    4    2      0.58     -0.17 
   15    4    3      1.16      0.69 
   15    4    4     -4.06      0.50 
   15    4    5     -1.00     -2.15 
   15    4    6      0.86      0.61 
   15    4    7      0.59      0.33 
   15    4    8     -0.44      0.67 
   15    4    9     -0.41     -0.20 
   15    4   10     -0.23      0.59 
   16    4    0     -2.38     -0.12 
   16    4    1     -0.11     -0.65 
   16    4    2      0.50      0.32 
   16    4    3     -0.75     -1.53 
   16    4    4      1.71     -1.41 
   16    4    5      0.27      3.03 
   16    4    6     -1.92      0.91 
   16    4    7     -0.04     -0.16 
   16    4    8      0.40     -0.35 
   16    4    9     -0.10     -0.25 
   16    4   10      0.33      0.23 
   17    4    0      0.81      0.07 
   17    4    1      0.48      1.33 
   17    4    2     -0.90     -0.80 
   17    4    3      1.56      1.14 
   17    4    4     -3.55      0.39 
   17    4    5     -0.42     -2.27 
   17    4    6     -0.09     -0.17 
   17    4    7      0.70      0.76 
   17    4    8     -0.41      0.65 
   17    4    9     -0.57     -0.57 
   17    4   10     -0.15      0.33 
   18    4    0     -1.79      0.03 
   18    4    1      0.35     -1.41 
   18    4    2     -0.12      0.46 
   18    4    3     -0.91     -1.24 
   18    4    4      1.60     -0.81 
   18    4    5      0.44      1.12 
   18    4    6     -1.94      0.59 
   18    4    7     -0.40     -0.27 
   18    4    8      0.48     -0.34 
   18    4    9      0.20     -0.32 
   19    4    0      2.14      0.09 
   19    4    1      0.28      0.95 
   19    4    2     -0.77     -1.06 
   19    4    3      1.33      0.84 
   19    4    4     -1.70      0.35 
   19    4    5      0.12     -1.92 
   19    4    6     -0.30     -0.77 
   19    4    7      0.42      0.85 
   19    4    8      0.01      0.44 
   19    4    9     -0.49     -0.39 
   20    4    0     -1.75      0.20 
   20    4    1      0.56     -1.85 
   20    4    2      0.28      0.78 
   20    4    3     -1.20     -0.74 
   20    4    4      1.32     -0.34 
   20    4    5      0.38      0.03 
   20    4    6     -1.30     -0.08 
   20    4    7     -0.57      0.03 
   20    4    8      0.35     -0.34 
   20    4    9      0.29     -0.21 
   21    4    0      2.45      0.06 
   21    4    1     -0.20      1.37 
   21    4    2     -0.19     -1.09 
   21    4    3      0.75      0.11 
   21    4    4     -0.12      0.76 
   21    4    5      0.34     -1.36 
   21    4    6     -0.08     -0.65 
   21    4    7      0.14      0.52 
   21    4    8      0.36      0.20 
   22    4    0     -1.87      0.32 
   22    4    1      0.43     -1.03 
   22    4    2      1.09      0.39 
   22    4    3     -1.68      0.09 
   22    4    4      0.92     -0.33 
   22    4    5      0.13      0.17 
   22    4    6     -0.38     -0.58 
   22    4    7     -0.45      0.48 
   22    4    8      0.26     -0.30 
   23    4    0      0.70      0.01 
   23    4    1     -0.04      1.71 
   23    4    2     -0.07     -1.02 
   23    4    3      0.17     -0.50 
   23    4    4      0.19      1.19 
   23    4    5      0.28     -0.68 
   23    4    6      0.03     -0.07 
   23    4    7      0.09      0.08 
   24    4    0     -1.66      0.31 
   24    4    1      0.35      0.06 
   24    4    2      1.29     -0.10 
   24    4    3     -1.80      0.26 
   24    4    4      0.41     -0.22 
   24    4    5     -0.14      0.50 
   24    4    6      0.26     -0.45 
   24    4    7     -0.23      0.52 
   25    4    0     -0.72      0.00 
   25    4    1     -0.09      1.42 
   25    4    2      0.03     -0.91 
   25    4    3     -0.29     -0.59 
   25    4    4     -0.24      1.11 
   25    4    5      0.02     -0.16 
   25    4    6      0.03      0.32 
   26    4    0     -1.27      0.15 
   26    4    1      0.49      0.29 
   26    4    2      0.76      0.04 
   26    4    3     -1.31     -0.41 
   26    4    4      0.05      0.08 
   26    4    5     -0.20      0.40 
   26    4    6      0.30     -0.06 
   27    4    0     -0.47      0.03 
   27    4    1     -0.63      0.85 
   27    4    2      0.36     -0.74 
   27    4    3     -0.49     -0.31 
   27    4    4     -0.44      0.63 
   27    4    5     -0.26      0.02 
   28    4    0     -1.01     -0.05 
   28    4    1      0.63     -0.02 
   28    4    2      0.21      0.30 
   28    4    3     -0.65     -0.79 
   28    4    4      0.01      0.07 
   29    4    0      0.11      0.03 
   29    4    1     -0.68      0.47 
   29    4    2      0.46     -0.54 
    0    5    2     -0.58     -5.60 
    0    5    3      0.68      3.47 
    0    5    4     -0.31     -3.49 
    0    5    5      0.16      8.18 
    0    5    6      0.08      0.42 
    0    5    7     -0.10      1.26 
    0    5    8      0.16      0.41 
    0    5    9     -0.14     -1.51 
    0    5   10     -0.26     -0.40 
    0    5   11      0.33     -0.24 
    0    5   12     -0.10     -0.30 
    1    5    0     16.98     -0.17 
    1    5    1      5.02     -4.90 
    1    5    2    -16.85      2.71 
    1    5    3      1.08      2.99 
    1    5    4     -9.84     -0.29 
    1    5    5     -0.11     -0.39 
    1    5    6      0.81     -0.70 
    1    5    7      1.31      0.71 
    1    5    8      1.10      0.38 
    1    5    9      0.65     -0.73 
    1    5   10     -0.02      0.35 
    1    5   11     -0.35      0.19 
    1    5   12      0.26      0.28 
    2    5    0     18.86     -0.05 
    2    5    1    -14.24    -17.61 
    2    5    2     -1.04     -4.74 
    2    5    3     -3.70      1.51 
    2    5    4      4.89     -3.20 
    2    5    5     -0.63      7.78 
    2    5    6     -1.56      0.79 
    2    5    7     -0.17      0.39 
    2    5    8      0.35      0.82 
    2    5    9      1.03     -1.55 
    2    5   10     -0.94     -0.06 
    2    5   11      0.17     -0.43 
    2    5   12      0.56     -0.45 
    3    5    0     19.09      0.17 
    3    5    1      0.93    -11.89 
    3    5    2     -8.51      4.03 
    3    5    3      0.08      8.16 
    3    5    4     -8.62     -1.63 
    3    5    5     -0.25     -0.52 
    3    5    6      1.44     -2.18 
    3    5    7      1.12      2.00 
    3    5    8      0.80      0.97 
    3    5    9     -0.01     -1.60 
    3    5   10      0.76      0.33 
    3    5   11     -0.75      0.16 
    3    5   12      0.54      0.25 
    4    5    0     25.42     -0.02 
    4    5    1    -15.94    -13.21 
    4    5    2     -4.01     -2.33 
    4    5    3     -4.65     -2.62 
    4    5    4      6.49     -2.33 
    4    5    5     -0.18      6.52 
    4    5    6     -2.62      0.99 
    4    5    7     -0.15     -0.72 
    4    5    8      0.60      0.92 
    4    5    9      1.44     -1.19 
    4    5   10     -0.73      0.26 
    4    5   11     -0.07     -0.51 
    4    5   12      0.86     -0.36 
    5    5    0     18.47      0.34 
    5    5    1     -1.95    -13.64 
    5    5    2      0.08      0.87 
    5    5    3     -0.05      9.99 
    5    5    4     -6.66     -2.45 
    5    5    5     -0.64     -0.38 
    5    5    6      2.36     -2.56 
    5    5    7      0.53      2.05 
    5    5    8      0.28      1.45 
    5    5    9     -0.27     -1.82 
    5    5   10      0.82      0.38 
    5    5   11     -0.67     -0.15 
    5    5   12      0.45      0.08 
    6    5    0     20.22      0.01 
    6    5    1     -6.79     -8.18 
    6    5    2     -7.33     -0.38 
    6    5    3     -2.20     -4.88 
    6    5    4      4.32     -2.11 
    6    5    5      1.12      5.17 
    6    5    6     -2.36      0.75 
    6    5    7     -0.20     -1.32 
    6    5    8      0.92      0.84 
    6    5    9      1.04     -0.56 
    6    5   10      0.15      0.18 
    6    5   11     -0.34     -0.29 
    6    5   12      0.83     -0.16 
    7    5    0     12.59      0.23 
    7    5    1     -0.83    -11.73 
    7    5    2      3.08     -2.26 
    7    5    3      1.52      7.39 
    7    5    4     -4.84     -2.02 
    7    5    5     -0.91      0.03 
    7    5    6      2.60     -1.77 
    7    5    7     -0.18      1.11 
    7    5    8     -0.22      1.63 
    7    5    9      0.01     -1.38 
    7    5   10      0.34      0.29 
    7    5   11     -0.24     -0.42 
    8    5    0     13.14      0.05 
    8    5    1      1.03     -3.64 
    8    5    2     -6.80      0.45 
    8    5    3      0.47     -3.98 
    8    5    4      1.09     -2.21 
    8    5    5      1.61      3.58 
    8    5    6     -0.66      0.49 
    8    5    7     -0.41     -1.20 
    8    5    8      1.11      0.77 
    8    5    9      0.39      0.13 
    8    5   10      0.87     -0.15 
    8    5   11     -0.51      0.02 
    9    5    0      4.42     -0.02 
    9    5    1      1.51     -8.70 
    9    5    2      1.86     -1.82 
    9    5    3      2.87      2.27 
    9    5    4     -2.94     -0.90 
    9    5    5     -0.95      1.02 
    9    5    6      1.78     -0.45 
    9    5    7     -0.63      0.09 
    9    5    8     -0.51      1.35 
    9    5    9      0.31     -0.64 
    9    5   10      0.05     -0.02 
    9    5   11      0.16     -0.44 
   10    5    0      9.49      0.07 
   10    5    1      1.44     -0.18 
   10    5    2     -2.68      0.79 
   10    5    3      1.32     -1.81 
   10    5    4     -1.32     -1.46 
   10    5    5      0.58      1.37 
   10    5    6      1.43      0.63 
   10    5    7     -0.52     -0.77 
   10    5    8      0.93      0.76 
   10    5    9      0.03      0.60 
   10    5   10      0.82     -0.21 
   10    5   11     -0.44      0.05 
   11    5    0     -1.22     -0.22 
   11    5    1      1.58     -5.57 
   11    5    2      0.70      0.47 
   11    5    3      2.13     -1.69 
   11    5    4     -0.77     -0.54 
   11    5    5     -0.81      2.70 
   11    5    6      0.38      0.56 
   11    5    7     -0.66     -0.34 
   11    5    8     -0.46      0.69 
   11    5    9      0.20     -0.08 
   11    5   10      0.26     -0.31 
   11    5   11      0.26     -0.29 
   12    5    0      6.85      0.06 
   12    5    1     -1.18      1.81 
   12    5    2      0.68      0.88 
   12    5    3      1.06     -0.23 
   12    5    4     -3.04      0.01 
   12    5    5     -0.92     -0.86 
   12    5    6      2.43      0.89 
   12    5    7     -0.21     -0.35 
   12    5    8      0.34      0.76 
   12    5    9     -0.03      0.55 
   12    5   10      0.19      0.14 
   12    5   11     -0.20     -0.18 
   13    5    0     -2.77     -0.26 
   13    5    1     -0.08     -2.69 
   13    5    2      0.82      1.30 
   13    5    3      0.11     -2.77 
   13    5    4      1.02     -1.17 
   13    5    5     -0.49      4.05 
   13    5    6     -0.86      1.03 
   13    5    7     -0.46     -0.38 
   13    5    8     -0.14      0.04 
   13    5    9     -0.09      0.02 
   13    5   10      0.51     -0.29 
   13    5   11      0.14     -0.12 
   14    5    0      3.27      0.03 
   14    5    1     -1.53      2.22 
   14    5    2      0.82      0.40 
   14    5    3      1.00      0.63 
   14    5    4     -4.24      0.84 
   14    5    5     -1.56     -2.10 
   14    5    6      1.87      0.62 
   14    5    7      0.36      0.06 
   14    5    8     -0.31      0.74 
   14    5    9     -0.11      0.06 
   14    5   10     -0.35      0.49 
   15    5    0     -2.25     -0.20 
   15    5    1     -0.77     -1.07 
   15    5    2      0.72      0.57 
   15    5    3     -1.03     -2.21 
   15    5    4      1.75     -1.63 
   15    5    5      0.05      3.70 
   15    5    6     -1.62      1.20 
   15    5    7     -0.33     -0.53 
   15    5    8      0.21     -0.21 
   15    5    9     -0.08     -0.22 
   15    5   10      0.33      0.02 
   16    5    0      1.04      0.00 
   16    5    1     -0.15      1.64 
   16    5    2     -0.53     -0.44 
   16    5    3      1.24      1.13 
   16    5    4     -4.17      0.55 
   16    5    5     -1.17     -2.27 
   16    5    6      0.68     -0.20 
   16    5    7      0.69      0.47 
   16    5    8     -0.53      0.67 
   16    5    9     -0.30     -0.39 
   16    5   10     -0.38      0.43 
   17    5    0     -1.85     -0.07 
   17    5    1      0.02     -1.22 
   17    5    2     -0.02      0.21 
   17    5    3     -0.75     -1.57 
   17    5    4      1.60     -1.21 
   17    5    5      0.59      1.89 
   17    5    6     -1.90      1.07 
   17    5    7     -0.31     -0.70 
   17    5    8      0.34     -0.14 
   17    5    9      0.26     -0.43 
   17    5   10     -0.06      0.29 
   18    5    0      1.64      0.01 
   18    5    1      0.33      1.10 
   18    5    2     -1.08     -0.84 
   18    5    3      1.28      1.10 
   18    5    4     -2.57      0.13 
   18    5    5     -0.44     -2.05 
   18    5    6     -0.04     -0.84 
   18    5    7      0.55      0.69 
   18    5    8     -0.24      0.52 
   18    5    9     -0.37     -0.41 
   19    5    0     -1.94      0.09 
   19    5    1      0.67     -1.91 
   19    5    2     -0.23      0.59 
   19    5    3     -0.40     -0.85 
   19    5    4      1.27     -0.58 
   19    5    5      0.76      0.34 
   19    5    6     -1.63      0.48 
   19    5    7     -0.32     -0.41 
   19    5    8      0.30     -0.11 
   19    5    9      0.48     -0.36 
   20    5    0      2.60      0.04 
   20    5    1     -0.10      1.14 
   20    5    2     -0.75     -0.69 
   20    5    3      0.95      0.43 
   20    5    4     -0.62      0.41 
   20    5    5      0.10     -1.73 
   20    5    6     -0.11     -0.75 
   20    5    7      0.28      0.58 
   20    5    8      0.19      0.30 
   20    5    9     -0.19     -0.12 
   21    5    0     -2.02      0.25 
   21    5    1      0.44     -1.61 
   21    5    2      0.43      0.61 
   21    5    3     -0.87      0.13 
   21    5    4      1.00     -0.33 
   21    5    5      0.42      0.08 
   21    5    6     -0.87     -0.23 
   21    5    7     -0.28      0.25 
   21    5    8      0.28     -0.22 
   22    5    0      1.63      0.06 
   22    5    1     -0.16      1.42 
   22    5    2     -0.40     -0.61 
   22    5    3      0.40     -0.25 
   22    5    4      0.30      0.96 
   22    5    5      0.30     -1.13 
   22    5    6      0.00     -0.17 
   22    5    7      0.20      0.28 
   22    5    8      0.32      0.12 
   23    5    0     -1.87      0.31 
   23    5    1      0.19     -0.47 
   23    5    2      0.91      0.11 
   23    5    3     -1.54      0.59 
   23    5    4      0.62     -0.18 
   23    5    5     -0.08      0.41 
   23    5    6     -0.08     -0.43 
   23    5    7     -0.20      0.59 
   24    5    0     -0.06      0.07 
   24    5    1     -0.05      1.34 
   24    5    2     -0.07     -0.87 
   24    5    3     -0.20     -0.40 
   24    5    4      0.15      1.05 
   24    5    5      0.16     -0.42 
   24    5    6      0.04      0.25 
   24    5    7      0.17      0.07 
   25    5    0     -1.54      0.19 
   25    5    1      0.50      0.24 
   25    5    2      0.60     -0.06 
   25    5    3     -1.49      0.00 
   25    5    4      0.20      0.15 
   25    5    5     -0.25      0.42 
   25    5    6      0.21     -0.11 
   26    5    0     -0.48      0.07 
   26    5    1     -0.39      0.85 
   26    5    2      0.39     -0.98 
   26    5    3     -0.55     -0.20 
   26    5    4     -0.23      0.71 
   26    5    5     -0.14     -0.06 
   27    5    0     -1.06      0.00 
   27    5    1      0.81      0.12 
   27    5    2      0.10      0.18 
   27    5    3     -0.85     -0.74 
   27    5    4      0.02      0.26 
   27    5    5     -0.05      0.19 
   28    5    0      0.01      0.06 
   28    5    1     -0.62      0.36 
   28    5    2      0.59     -0.66 
   28    5    3     -0.44     -0.07 
   28    5    4     -0.23      0.38 
   29    5    0     -0.50     -0.14 
   29    5    1      0.64     -0.06 
   29    5    2      0.04      0.15 
    0    6    0      5.74     -0.30 
    0    6    1      7.41     -0.17 
    0    6    2    -16.61      0.63 
    0    6    3      3.16     -0.30 
    0    6    4    -11.26      0.55 
    0    6    5      0.16     -0.42 
    0    6    6      1.72      0.23 
    0    6    7      1.44      0.03 
    0    6    8      0.89     -0.18 
    0    6    9      0.06      0.02 
    0    6   10     -0.10      0.21 
    0    6   11      0.46      0.03 
    0    6   12     -0.32      0.30 
    1    6    0      7.09     -0.05 
    1    6    1     -3.72    -13.75 
    1    6    2     -2.09     -2.69 
    1    6    3     -0.59     -0.80 
    1    6    4      2.36     -1.39 
    1    6    5     -0.15      6.79 
    1    6    6     -0.77      1.90 
    1    6    7     -0.10     -0.44 
    1    6    8      0.25      0.08 
    1    6    9      0.65     -1.08 
    1    6   10     -0.98      0.01 
    1    6   11      0.59     -0.46 
    1    6   12     -0.03     -0.49 
    2    6    0      9.65     -0.09 
    2    6    1      4.29     -7.47 
    2    6    2    -11.66      1.15 
    2    6    3      2.31      6.87 
    2    6    4    -10.35     -1.80 
    2    6    5      0.11     -0.31 
    2    6    6      1.85     -1.76 
    2    6    7      1.40      1.60 
    2    6    8      0.72      0.43 
    2    6    9     -0.24     -1.17 
    2    6   10      0.52      0.33 
    2    6   11     -0.03      0.26 
    2    6   12      0.12      0.36 
    3    6    0     17.50     -0.06 
    3    6    1     -7.93    -12.25 
    3    6    2     -5.35     -1.45 
    3    6    3     -1.83     -3.25 
    3    6    4      5.19     -1.39 
    3    6    5      0.36      5.99 
    3    6    6     -2.36      1.78 
    3    6    7      0.01     -1.08 
    3    6    8      0.49      0.43 
    3    6    9      1.23     -1.01 
    3    6   10     -1.12      0.28 
    3    6   11      0.20     -0.62 
    3    6   12      0.56     -0.44 
    4    6    0     15.87      0.14 
    4    6    1     -0.87    -11.53 
    4    6    2     -2.19     -0.55 
    4    6    3      0.59     10.58 
    4    6    4     -7.22     -2.96 
    4    6    5     -0.49     -0.16 
    4    6    6      2.40     -2.69 
    4    6    7      1.00      2.11 
    4    6    8      0.22      1.09 
    4    6    9     -0.32     -1.83 
    4    6   10      0.69      0.54 
    4    6   11     -0.29      0.08 
    4    6   12      0.30      0.26 
    5    6    0     19.17     -0.05 
    5    6    1     -4.95     -9.44 
    5    6    2     -7.82     -0.40 
    5    6    3     -1.48     -4.73 
    5    6    4      4.56     -1.82 
    5    6    5      1.38      4.86 
    5    6    6     -2.80      1.18 
    5    6    7     -0.02     -1.39 
    5    6    8      0.84      0.62 
    5    6    9      0.96     -0.69 
    5    6   10     -0.25      0.31 
    5    6   11     -0.31     -0.52 
    5    6   12      0.85     -0.20 
    6    6    0     15.71      0.22 
    6    6    1     -1.85    -11.96 
    6    6    2      2.92     -2.59 
    6    6    3      0.74      9.22 
    6    6    4     -4.16     -2.43 
    6    6    5     -0.88      0.18 
    6    6    6      2.50     -2.26 
    6    6    7      0.34      1.52 
    6    6    8     -0.29      1.55 
    6    6    9     -0.04     -1.70 
    6    6   10      0.27      0.64 
    6    6   11     -0.24     -0.30 
    7    6    0     15.57     -0.02 
    7    6    1     -0.02     -5.62 
    7    6    2     -7.71     -0.33 
    7    6    3     -0.13     -3.26 
    7    6    4      1.70     -2.52 
    7    6    5      1.86      3.58 
    7    6    6     -1.57      0.51 
    7    6    7     -0.32     -1.16 
    7    6    8      1.16      0.75 
    7    6    9      0.32     -0.26 
    7    6   10      0.80      0.02 
    7    6   11     -0.64     -0.14 
    8    6    0      8.23      0.13 
    8    6    1      1.02    -10.20 
    8    6    2      1.78     -2.22 
    8    6    3      2.33      4.47 
    8    6    4     -2.15     -1.22 
    8    6    5     -0.82      1.13 
    8    6    6      1.66     -1.05 
    8    6    7     -0.33      0.50 
    8    6    8     -0.53      1.54 
    8    6    9      0.26     -0.98 
    8    6   10     -0.14      0.40 
    8    6   11     -0.10     -0.47 
    9    6    0     11.60      0.02 
    9    6    1      1.18     -1.83 
    9    6    2     -4.80     -0.26 
    9    6    3      0.98     -0.58 
    9    6    4     -1.21     -2.18 
    9    6    5      0.94      1.69 
    9    6    6      0.71      0.38 
    9    6    7     -0.64     -0.68 
    9    6    8      1.17      0.84 
    9    6    9     -0.05      0.18 
    9    6   10      1.10     -0.24 
    9    6   11     -0.60      0.14 
   10    6    0      0.26     -0.01 
   10    6    1      2.53     -7.44 
   10    6    2     -0.66      0.09 
   10    6    3      2.57     -0.19 
   10    6    4     -0.57     -0.74 
   10    6    5     -0.67      2.75 
   10    6    6      0.32      0.12 
   10    6    7     -0.78     -0.22 
   10    6    8     -0.43      0.99 
   10    6    9      0.17     -0.20 
   10    6   10     -0.03     -0.09 
   10    6   11     -0.04     -0.33 
   11    6    0      8.15      0.07 
   11    6    1     -0.63      0.76 
   11    6    2     -1.44      0.40 
   11    6    3      1.32      0.89 
   11    6    4     -3.26     -0.53 
   11    6    5     -0.74     -0.52 
   11    6    6      2.49      0.63 
   11    6    7     -0.53     -0.27 
   11    6    8      0.70      0.83 
   11    6    9     -0.01      0.41 
   11    6   10      0.54     -0.12 
   11    6   11     -0.28      0.10 
   12    6    0     -2.90     -0.10 
   12    6    1      0.78     -4.37 
   12    6    2     -0.77      1.51 
   12    6    3      0.71     -2.51 
   12    6    4      0.89     -1.23 
   12    6    5     -0.58      4.16 
   12    6    6     -0.78      0.86 
   12    6    7     -0.93     -0.56 
   12    6    8     -0.13      0.25 
   12    6    9     -0.16      0.13 
   12    6   10      0.33     -0.39 
   12    6   11     -0.02     -0.09 
   13    6    0      4.45      0.08 
   13    6    1     -1.58      1.75 
   13    6    2      0.07      0.73 
   13    6    3      1.20      1.08 
   13    6    4     -4.44      0.85 
   13    6    5     -1.83     -1.95 
   13    6    6      2.69      0.49 
   13    6    7      0.04      0.06 
   13    6    8      0.02      0.70 
   13    6    9      0.08      0.28 
   13    6   10     -0.20      0.24 
   14    6    0     -2.40     -0.14 
   14    6    1     -1.08     -2.01 
   14    6    2      0.20      1.03 
   14    6    3     -1.05     -2.79 
   14    6    4      1.71     -1.71 
   14    6    5     -0.23      4.10 
   14    6    6     -1.38      1.26 
   14    6    7     -0.80     -0.84 
   14    6    8      0.12     -0.13 
   14    6    9     -0.22     -0.08 
   14    6   10      0.37     -0.23 
   15    6    0      1.74      0.04 
   15    6    1     -0.73      1.67 
   15    6    2     -0.19      0.13 
   15    6    3      1.04      1.15 
   15    6    4     -4.48      0.82 
   15    6    5     -1.77     -2.16 
   15    6    6      1.68     -0.28 
   15    6    7      0.50      0.37 
   15    6    8     -0.40      0.56 
   15    6    9     -0.04     -0.04 
   15    6   10     -0.48      0.38 
   16    6    0     -1.72     -0.14 
   16    6    1     -0.68     -1.28 
   16    6    2      0.20      0.21 
   16    6    3     -0.96     -2.23 
   16    6    4      1.64     -1.45 
   16    6    5      0.47      2.50 
   16    6    6     -1.65      1.32 
   16    6    7     -0.52     -1.08 
   16    6    8      0.19     -0.03 
   16    6    9      0.19     -0.45 
   16    6   10      0.04      0.16 
   17    6    0      1.48      0.00 
   17    6    1      0.06      1.34 
   17    6    2     -0.76     -0.52 
   17    6    3      0.97      1.21 
   17    6    4     -3.16      0.15 
   17    6    5     -1.02     -1.91 
   17    6    6      0.59     -0.96 
   17    6    7      0.52      0.55 
   17    6    8     -0.30      0.49 
   17    6    9     -0.20     -0.21 
   18    6    0     -1.96     -0.09 
   18    6    1      0.52     -1.75 
   18    6    2     -0.24      0.25 
   18    6    3     -0.01     -1.27 
   18    6    4      1.25     -0.80 
   18    6    5      1.00      0.74 
   18    6    6     -1.62      0.89 
   18    6    7     -0.24     -0.85 
   18    6    8      0.15      0.13 
   18    6    9      0.60     -0.54 
   19    6    0      2.40     -0.01 
   19    6    1     -0.05      1.24 
   19    6    2     -0.96     -0.39 
   19    6    3      0.88      0.72 
   19    6    4     -1.22      0.15 
   19    6    5     -0.23     -1.79 
   19    6    6      0.05     -0.85 
   19    6    7      0.31      0.47 
   19    6    8      0.07      0.41 
   19    6    9     -0.14     -0.12 
   20    6    0     -2.21      0.04 
   20    6    1      0.61     -1.89 
   20    6    2      0.05      0.53 
   20    6    3      0.04     -0.03 
   20    6    4      1.02     -0.38 
   20    6    5      0.80      0.07 
   20    6    6     -1.13      0.16 
   20    6    7     -0.09     -0.10 
   20    6    8      0.17      0.01 
   21    6    0      2.15      0.03 
   21    6    1     -0.19      1.35 
   21    6    2     -0.84     -0.14 
   21    6    3      0.55     -0.01 
   21    6    4      0.12      0.68 
   21    6    5      0.25     -1.47 
   21    6    6     -0.07     -0.19 
   21    6    7      0.26      0.28 
   21    6    8      0.26      0.23 
   22    6    0     -2.09      0.17 
   22    6    1      0.16     -1.06 
   22    6    2      0.62      0.29 
   22    6    3     -0.82      0.76 
   22    6    4      0.80     -0.11 
   22    6    5      0.11      0.25 
   22    6    6     -0.37     -0.27 
   22    6    7     -0.07      0.53 
   22    6    8      0.24     -0.19 
   23    6    0      0.69      0.06 
   23    6    1     -0.04      1.32 
   23    6    2     -0.40     -0.53 
   23    6    3     -0.06     -0.25 
   23    6    4      0.40      0.88 
   23    6    5      0.30     -0.74 
   23    6    6     -0.05      0.27 
   23    6    7      0.28      0.14 
   24    6    0     -1.78      0.22 
   24    6    1      0.37     -0.06 
   24    6    2      0.49     -0.09 
   24    6    3     -1.35      0.46 
   24    6    4      0.41      0.24 
   24    6    5     -0.33      0.36 
   24    6    6      0.08     -0.14 
   24    6    7     -0.04      0.49 
   25    6    0     -0.26      0.06 
   25    6    1     -0.09      0.90 
   25    6    2      0.26     -1.09 
   25    6    3     -0.60     -0.06 
   25    6    4      0.13      0.61 
   25    6    5      0.02     -0.17 
   25    6    6      0.09      0.27 
   26    6    0     -1.23      0.14 
   26    6    1      0.90      0.24 
   26    6    2     -0.02     -0.08 
   26    6    3     -1.03     -0.38 
   26    6    4      0.11      0.43 
   26    6    5     -0.19      0.17 
   27    6    0     -0.17      0.05 
   27    6    1     -0.26      0.30 
   27    6    2      0.63     -0.94 
   27    6    3     -0.61      0.01 
   27    6    4     -0.06      0.37 
   28    6    0     -0.40      0.01 
   28    6    1      0.81      0.06 
   28    6    2     -0.10      0.02 
   28    6    3     -0.42     -0.65 
   29    6    0     -0.05      0.03 
   29    6    1     -0.02     -0.08 
   29    6    2      0.41     -0.28 
    0    7    1      0.28    -10.67 
    0    7    2     -0.13      1.26 
    0    7    3     -0.07     -4.77 
    0    7    4      0.46      0.89 
    0    7    5     -0.46      5.14 
    0    7    6      0.27      3.09 
    0    7    7     -0.18     -1.54 
    0    7    8      0.14     -0.76 
    0    7    9      0.25     -0.38 
    0    7   10     -0.67      0.15 
    0    7   11      0.84     -0.36 
    0    7   12     -0.53     -0.46 
    1    7    0      3.80     -0.23 
    1    7    1      4.45     -3.51 
    1    7    2    -10.60      0.14 
    1    7    3      3.56      3.21 
    1    7    4    -10.71     -0.79 
    1    7    5     -0.25     -0.36 
    1    7    6      2.92     -0.91 
    1    7    7      1.46      1.02 
    1    7    8      0.63     -0.15 
    1    7    9     -0.78     -0.47 
    1    7   10      0.40      0.13 
    1    7   11      0.64      0.25 
    1    7   12     -0.40      0.27 
    2    7    0      9.02     -0.01 
    2    7    1     -0.89    -10.34 
    2    7    2     -5.36      1.20 
    2    7    3      0.75     -5.37 
    2    7    4      2.87      0.39 
    2    7    5      0.71      4.88 
    2    7    6     -1.63      2.93 
    2    7    7      0.00     -1.82 
    2    7    8      0.42     -0.34 
    2    7    9      0.88     -0.51 
    2    7   10     -1.32      0.30 
    2    7   11      0.62     -0.56 
    2    7   12      0.05     -0.47 
    3    7    0     10.29     -0.12 
    3    7    1      0.53     -8.84 
    3    7    2     -4.15     -1.10 
    3    7    3      1.81      8.33 
    3    7    4     -8.04     -2.55 
    3    7    5     -0.68     -0.17 
    3    7    6      2.94     -2.25 
    3    7    7      1.26      1.77 
    3    7    8      0.19      0.59 
    3    7    9     -0.60     -1.53 
    3    7   10      0.53      0.51 
    3    7   11      0.33      0.31 
    3    7   12     -0.10      0.26 
    4    7    0     14.92     -0.09 
    4    7    1     -0.76     -9.11 
    4    7    2     -8.18      0.70 
    4    7    3      0.84     -5.31 
    4    7    4      3.20     -0.79 
    4    7    5      1.88      4.24 
    4    7    6     -2.71      2.02 
    4    7    7      0.09     -1.73 
    4    7    8      0.71      0.08 
    4    7    9      0.78     -0.43 
    4    7   10     -0.79      0.38 
    4    7   11      0.01     -0.62 
    4    7   12      0.58     -0.25 
    5    7    0     14.42      0.04 
    5    7    1     -1.81    -11.40 
    5    7    2      1.57     -2.05 
    5    7    3      0.58      8.64 
    5    7    4     -4.24     -2.27 
    5    7    5     -1.05      0.13 
    5    7    6      2.62     -2.26 
    5    7    7      0.80      1.51 
    5    7    8     -0.37      1.28 
    5    7    9     -0.14     -1.83 
    5    7   10      0.22      0.84 
    5    7   11      0.11     -0.04 
    6    7    0     16.32     -0.14 
    6    7    1      0.00     -6.49 
    6    7    2     -7.91     -0.48 
    6    7    3      0.58     -2.99 
    6    7    4      1.37     -2.19 
    6    7    5      2.29      3.30 
    6    7    6     -2.18      0.88 
    6    7    7     -0.14     -1.24 
    6    7    8      1.01      0.49 
    6    7    9      0.22     -0.30 
    6    7   10      0.37      0.21 
    6    7   11     -0.54     -0.37 
    7    7    0     10.42      0.12 
    7    7    1      0.06    -11.25 
    7    7    2      1.62     -1.43 
    7    7    3      1.38      5.10 
    7    7    4     -1.51     -1.03 
    7    7    5     -0.81      1.04 
    7    7    6      1.56     -1.29 
    7    7    7      0.15      0.68 
    7    7    8     -0.62      1.58 
    7    7    9      0.23     -1.32 
    7    7   10     -0.20      0.83 
    7    7   11     -0.08     -0.39 
    8    7    0     14.26     -0.13 
    8    7    1     -0.20     -3.10 
    8    7    2     -5.63     -1.17 
    8    7    3      0.71      0.33 
    8    7    4     -1.30     -2.53 
    8    7    5      1.34      1.74 
    8    7    6     -0.17      0.24 
    8    7    7     -0.56     -0.62 
    8    7    8      1.13      0.80 
    8    7    9     -0.15     -0.14 
    8    7   10      1.10     -0.10 
    8    7   11     -0.66      0.00 
    9    7    0      2.41      0.13 
    9    7    1      2.38     -9.15 
    9    7    2     -1.26      0.54 
    9    7    3      2.29      0.87 
    9    7    4     -0.03     -0.57 
    9    7    5     -0.40      2.69 
    9    7    6      0.14     -0.15 
    9    7    7     -0.57     -0.12 
    9    7    8     -0.42      1.27 
    9    7    9      0.15     -0.47 
    9    7   10     -0.20      0.35 
    9    7   11     -0.27     -0.40 
   10    7    0     10.24     -0.04 
   10    7    1     -1.25     -0.35 
   10    7    2     -3.07     -0.43 
   10    7    3      1.25      2.12 
   10    7    4     -3.52     -1.22 
   10    7    5     -0.45     -0.31 
   10    7    6      2.04      0.23 
   10    7    7     -0.68     -0.14 
   10    7    8      0.89      0.85 
   10    7    9     -0.09      0.09 
   10    7   10      0.89     -0.21 
   10    7   11     -0.38      0.17 
   11    7    0     -2.42      0.09 
   11    7    1      1.47     -6.09 
   11    7    2     -2.26      1.95 
   11    7    3      1.30     -1.86 
   11    7    4      1.01     -1.16 
   11    7    5     -0.33      4.21 
   11    7    6     -0.88      0.68 
   11    7    7     -1.12     -0.63 
   11    7    8     -0.02      0.55 
   11    7    9     -0.28      0.13 
   11    7   10      0.21     -0.21 
   11    7   11     -0.33     -0.15 
   12    7    0      5.77      0.08 
   12    7    1     -1.66      0.98 
   12    7    2     -1.29      0.67 
   12    7    3      1.52      1.94 
   12    7    4     -4.76      0.42 
   12    7    5     -1.85     -1.79 
   12    7    6      3.05      0.15 
   12    7    7     -0.27      0.17 
   12    7    8      0.35      0.62 
   12    7    9      0.11      0.28 
   12    7   10      0.18     -0.01 
   12    7   11     -0.03      0.08 
   13    7    0     -2.59      0.03 
   13    7    1     -0.91     -3.26 
   13    7    2     -0.97      1.65 
   13    7    3     -0.55     -2.91 
   13    7    4      1.68     -1.74 
   13    7    5     -0.31      4.40 
   13    7    6     -1.26      1.19 
   13    7    7     -1.25     -1.02 
   13    7    8      0.20     -0.02 
   13    7    9     -0.47      0.12 
   13    7   10      0.45     -0.37 
   14    7    0      2.63      0.14 
   14    7    1     -0.99      1.28 
   14    7    2     -0.42      0.68 
   14    7    3      1.21      1.37 
   14    7    4     -4.76      0.82 
   14    7    5     -2.11     -2.03 
   14    7    6      2.58     -0.48 
   14    7    7      0.23      0.43 
   14    7    8     -0.08      0.35 
   14    7    9      0.08      0.28 
   14    7   10     -0.30      0.20 
   15    7    0     -1.60     -0.07 
   15    7    1     -1.33     -1.75 
   15    7    2      0.03      0.57 
   15    7    3     -1.02     -2.87 
   15    7    4      1.66     -1.56 
   15    7    5      0.22      3.02 
   15    7    6     -1.36      1.34 
   15    7    7     -0.91     -1.30 
   15    7    8      0.15     -0.05 
   15    7    9     -0.08     -0.29 
   15    7   10      0.24     -0.05 
   16    7    0      1.81      0.10 
   16    7    1     -0.23      1.30 
   16    7    2     -0.26     -0.02 
   16    7    3      0.79      1.21 
   16    7    4     -3.54      0.22 
   16    7    5     -1.46     -1.65 
   16    7    6      1.45     -1.12 
   16    7    7      0.36      0.54 
   16    7    8     -0.12      0.30 
   16    7    9     -0.11      0.15 
   16    7   10     -0.30      0.13 
   17    7    0     -1.72     -0.16 
   17    7    1     -0.01     -1.67 
   17    7    2     -0.03      0.10 
   17    7    3     -0.01     -1.96 
   17    7    4      1.25     -0.96 
   17    7    5      0.96      1.21 
   17    7    6     -1.38      1.01 
   17    7    7     -0.40     -1.14 
   17    7    8      0.01      0.20 
   17    7    9      0.51     -0.60 
   18    7    0      2.36      0.03 
   18    7    1     -0.11      1.40 
   18    7    2     -0.60     -0.12 
   18    7    3      0.68      0.88 
   18    7    4     -1.72      0.00 
   18    7    5     -0.53     -1.55 
   18    7    6      0.48     -1.00 
   18    7    7      0.21      0.39 
   18    7    8      0.11      0.41 
   18    7    9     -0.13      0.04 
   19    7    0     -2.25     -0.17 
   19    7    1      0.62     -1.95 
   19    7    2      0.06      0.30 
   19    7    3      0.65     -0.48 
   19    7    4      0.99     -0.47 
   19    7    5      1.07      0.21 
   19    7    6     -1.10      0.35 
   19    7    7     -0.05     -0.42 
   19    7    8      0.03      0.22 
   19    7    9      0.70     -0.46 
   20    7    0      2.39     -0.01 
   20    7    1     -0.20      1.52 
   20    7    2     -1.00      0.29 
   20    7    3      0.61      0.19 
   20    7    4     -0.25      0.46 
   20    7    5      0.19     -1.52 
   20    7    6     -0.05     -0.24 
   20    7    7      0.20      0.16 
   20    7    8      0.27      0.40 
   21    7    0     -2.28     -0.05 
   21    7    1      0.20     -1.55 
   21    7    2      0.54      0.33 
   21    7    3      0.06      0.66 
   21    7    4      0.88     -0.08 
   21    7    5      0.40      0.11 
   21    7    6     -0.50     -0.14 
   21    7    7      0.03      0.38 
   21    7    8      0.15     -0.04 
   22    7    0      1.32     -0.03 
   22    7    1     -0.07      1.47 
   22    7    2     -0.83      0.04 
   22    7    3      0.11     -0.17 
   22    7    4      0.36      0.73 
   22    7    5      0.44     -1.00 
   22    7    6     -0.21      0.35 
   22    7    7      0.32      0.08 
   23    7    0     -1.98      0.11 
   23    7    1      0.19     -0.56 
   23    7    2      0.55     -0.04 
   23    7    3     -0.84      0.73 
   23    7    4      0.59      0.34 
   23    7    5     -0.29      0.21 
   23    7    6     -0.02     -0.14 
   23    7    7      0.03      0.59 
   24    7    0      0.16     -0.03 
   24    7    1      0.11      1.07 
   24    7    2     -0.06     -0.85 
   24    7    3     -0.59      0.00 
   24    7    4      0.38      0.47 
   24    7    5      0.21     -0.31 
   24    7    6     -0.06      0.36 
   25    7    0     -1.44      0.21 
   25    7    1      0.80      0.17 
   25    7    2      0.02     -0.33 
   25    7    3     -1.02      0.06 
   25    7    4      0.22      0.57 
   25    7    5     -0.37      0.11 
   25    7    6      0.02      0.07 
   26    7    0     -0.27     -0.02 
   26    7    1      0.18      0.38 
   26    7    2      0.55     -1.17 
   26    7    3     -0.83      0.11 
   26    7    4      0.23      0.23 
   26    7    5     -0.14     -0.13 
   27    7    0     -0.48      0.20 
   27    7    1      0.94      0.29 
   27    7    2     -0.21     -0.33 
   27    7    3     -0.59     -0.38 
   27    7    4      0.10      0.41 
   28    7    0     -0.32      0.01 
   28    7    1      0.36     -0.22 
   28    7    2      0.45     -0.52 
   28    7    3     -0.45     -0.08 
   29    7    0      0.44      0.12 
   29    7    1      0.37      0.19 
    0    8    0      3.15     -0.16 
    0    8    1      1.77     -0.18 
    0    8    2     -5.22      0.37 
    0    8    3      2.65     -0.37 
    0    8    4     -8.65      0.40 
    0    8    5     -1.48     -0.31 
    0    8    6      4.30     -0.16 
    0    8    7      1.25      0.59 
    0    8    8      0.49     -0.65 
    0    8    9     -1.37      0.31 
    0    8   10      0.48     -0.26 
    0    8   11      0.91      0.16 
    0    8   12     -0.68      0.07 
    1    8    0      3.33      0.12 
    1    8    1      1.32     -7.81 
    1    8    2     -3.04      3.83 
    1    8    3      1.04     -7.69 
    1    8    4      1.15      2.02 
    1    8    5      0.27      3.58 
    1    8    6     -0.56      3.80 
    1    8    7     -0.17     -2.56 
    1    8    8      0.38     -1.27 
    1    8    9      0.49      0.19 
    1    8   10     -1.12      0.27 
    1    8   11      0.85     -0.30 
    1    8   12     -0.35     -0.42 
    2    8    0      5.81     -0.21 
    2    8    1      0.62     -6.14 
    2    8    2     -3.18     -0.50 
    2    8    3      2.00      4.38 
    2    8    4     -7.52     -1.35 
    2    8    5     -1.56     -0.31 
    2    8    6      4.04     -1.40 
    2    8    7      1.18      1.26 
    2    8    8      0.24      0.07 
    2    8    9     -1.10     -0.96 
    2    8   10      0.44      0.26 
    2    8   11      0.83      0.44 
    2    8   12     -0.51      0.08 
    3    8    0      9.92     -0.04 
    3    8    1      2.47     -7.32 
    3    8    2     -7.36      2.30 
    3    8    3      2.69     -6.38 
    3    8    4      1.33      0.62 
    3    8    5      1.88      3.41 
    3    8    6     -1.96      2.89 
    3    8    7     -0.02     -2.17 
    3    8    8      0.68     -0.76 
    3    8    9      0.48      0.15 
    3    8   10     -1.14      0.33 
    3    8   11      0.41     -0.45 
    4    8    0     10.02     -0.13 
    4    8    1     -0.97    -10.29 
    4    8    2      0.36     -0.75 
    4    8    3      0.63      5.90 
    4    8    4     -4.35     -1.49 
    4    8    5     -1.58     -0.11 
    4    8    6      3.20     -1.71 
    4    8    7      0.94      1.16 
    4    8    8     -0.33      0.86 
    4    8    9     -0.42     -1.67 
    4    8   10      0.15      0.79 
    4    8   11      0.62      0.25 
    5    8    0     14.81     -0.19 
    5    8    1      1.15     -5.82 
    5    8    2     -7.68     -0.08 
    5    8    3      2.19     -3.13 
    5    8    4      0.25     -1.27 
    5    8    5      2.52      2.89 
    5    8    6     -2.13      1.42 
    5    8    7     -0.06     -1.38 
    5    8    8      0.87     -0.06 
    5    8    9      0.06      0.03 
    5    8   10     -0.21      0.29 
    5    8   11     -0.24     -0.41 
    6    8    0      9.32      0.01 
    6    8    1     -0.17    -11.70 
    6    8    2      0.87      0.17 
    6    8    3      0.56      3.93 
    6    8    4     -1.35     -0.44 
    6    8    5     -0.98      0.69 
    6    8    6      1.67     -1.06 
    6    8    7      0.49      0.52 
    6    8    8     -0.67      1.39 
    6    8    9      0.19     -1.50 
    6    8   10     -0.25      1.04 
    6    8   11      0.26     -0.19 
    7    8    0     15.89     -0.27 
    7    8    1     -1.30     -3.43 
    7    8    2     -5.62     -1.62 
    7    8    3      1.11      0.74 
    7    8    4     -1.69     -2.20 
    7    8    5      1.67      1.62 
    7    8    6     -0.76      0.28 
    7    8    7     -0.37     -0.58 
    7    8    8      0.92      0.61 
    7    8    9     -0.27     -0.19 
    7    8   10      0.77      0.07 
    7    8   11     -0.55     -0.15 
    8    8    0      3.74      0.12 
    8    8    1      1.67    -10.46 
    8    8    2     -1.50      1.75 
    8    8    3      1.45      0.86 
    8    8    4      0.41     -0.04 
    8    8    5     -0.10      2.31 
    8    8    6     -0.04     -0.09 
    8    8    7     -0.21     -0.21 
    8    8    8     -0.46      1.39 
    8    8    9      0.25     -0.76 
    8    8   10     -0.33      0.77 
    8    8   11     -0.22     -0.42 
    9    8    0     12.67     -0.20 
    9    8    1     -2.74     -1.18 
    9    8    2     -3.66     -1.14 
    9    8    3      1.05      2.93 
    9    8    4     -3.71     -1.47 
    9    8    5     -0.16     -0.28 
    9    8    6      1.36     -0.14 
    9    8    7     -0.60     -0.06 
    9    8    8      0.78      0.90 
    9    8    9     -0.18     -0.26 
    9    8   10      1.00     -0.13 
    9    8   11     -0.41      0.11 
   10    8    0     -1.16      0.16 
   10    8    1      1.36     -7.58 
   10    8    2     -3.00      2.73 
   10    8    3      1.40     -1.40 
   10    8    4      1.32     -0.82 
   10    8    5      0.21      4.01 
   10    8    6     -1.11      0.70 
   10    8    7     -1.01     -0.76 
   10    8    8      0.06      0.87 
   10    8    9     -0.24     -0.03 
   10    8   10      0.03      0.16 
   10    8   11     -0.52     -0.27 
   11    8    0      7.51     -0.01 
   11    8    1     -2.38      0.10 
   11    8    2     -2.39      0.43 
   11    8    3      1.59      2.76 
   11    8    4     -5.01     -0.05 
   11    8    5     -1.76     -1.79 
   11    8    6      2.90     -0.29 
   11    8    7     -0.42      0.24 
   11    8    8      0.48      0.68 
   11    8    9      0.07     -0.04 
   11    8   10      0.56     -0.13 
   11    8   11     -0.11      0.14 
   12    8    0     -2.18      0.13 
   12    8    1     -0.78     -4.53 
   12    8    2     -2.06      2.35 
   12    8    3      0.15     -2.68 
   12    8    4      1.82     -1.64 
   12    8    5     -0.01      4.53 
   12    8    6     -1.28      1.19 
   12    8    7     -1.48     -1.16 
   12    8    8      0.38      0.22 
   12    8    9     -0.64      0.23 
   12    8   10      0.43     -0.29 
   13    8    0      3.65      0.16 
   13    8    1     -1.18      0.56 
   13    8    2     -1.15      1.10 
   13    8    3      1.55      1.75 
   13    8    4     -5.06      0.52 
   13    8    5     -2.27     -2.04 
   13    8    6      3.12     -0.76 
   13    8    7     -0.02      0.46 
   13    8    8      0.22      0.22 
   13    8    9      0.10      0.31 
   13    8   10      0.07      0.01 
   14    8    0     -1.34      0.04 
   14    8    1     -1.72     -2.50 
   14    8    2     -0.52      1.15 
   14    8    3     -0.63     -3.18 
   14    8    4      1.76     -1.60 
   14    8    5      0.07      3.48 
   14    8    6     -1.11      1.30 
   14    8    7     -1.32     -1.40 
   14    8    8      0.25     -0.06 
   14    8    9     -0.43     -0.04 
   14    8   10      0.42     -0.21 
   15    8    0      2.43      0.22 
   15    8    1     -0.34      0.88 
   15    8    2     -0.09      0.55 
   15    8    3      0.95      1.21 
   15    8    4     -3.87      0.10 
   15    8    5     -1.73     -1.47 
   15    8    6      2.30     -1.31 
   15    8    7      0.14      0.57 
   15    8    8      0.19      0.03 
   15    8    9     -0.10      0.46 
   15    8   10     -0.10      0.05 
   16    8    0     -1.31     -0.10 
   16    8    1     -0.65     -1.85 
   16    8    2      0.06      0.27 
   16    8    3     -0.01     -2.62 
   16    8    4      1.29     -1.06 
   16    8    5      0.70      1.77 
   16    8    6     -1.02      0.94 
   16    8    7     -0.72     -1.24 
   16    8    8     -0.04      0.09 
   16    8    9      0.21     -0.45 
   16    8   10      0.11      0.14 
   17    8    0      2.69      0.14 
   17    8    1     -0.16      1.33 
   17    8    2     -0.01      0.18 
   17    8    3      0.61      0.90 
   17    8    4     -2.10     -0.16 
   17    8    5     -0.75     -1.16 
   17    8    6      1.14     -1.21 
   17    8    7      0.03      0.40 
   17    8    8      0.33      0.25 
   17    8    9     -0.21      0.34 
   18    8    0     -2.03     -0.21 
   18    8    1      0.35     -1.97 
   18    8    2      0.25      0.17 
   18    8    3      0.86     -1.09 
   18    8    4      0.94     -0.60 
   18    8    5      1.10      0.57 
   18    8    6     -0.86      0.30 
   18    8    7     -0.22     -0.57 
   18    8    8     -0.09      0.23 
   18    8    9      0.62     -0.52 
   19    8    0      2.70      0.02 
   19    8    1     -0.21      1.70 
   19    8    2     -0.76      0.58 
   19    8    3      0.64      0.30 
   19    8    4     -0.65      0.27 
   19    8    5      0.14     -1.25 
   19    8    6      0.17     -0.39 
   19    8    7      0.03      0.09 
   19    8    8      0.38      0.49 
   19    8    9     -0.05      0.12 
   20    8    0     -2.35     -0.19 
   20    8    1      0.15     -1.90 
   20    8    2      0.68      0.30 
   20    8    3      0.72      0.35 
   20    8    4      0.84     -0.18 
   20    8    5      0.66      0.14 
   20    8    6     -0.42     -0.17 
   20    8    7     -0.03      0.25 
   20    8    8      0.10      0.08 
   21    8    0      1.86     -0.08 
   21    8    1     -0.12      1.75 
   21    8    2     -1.13      0.65 
   21    8    3      0.34     -0.16 
   21    8    4      0.11      0.64 
   21    8    5      0.56     -1.02 
   21    8    6     -0.33      0.38 
   21    8    7      0.23     -0.04 
   21    8    8      0.25      0.35 
   22    8    0     -2.11     -0.04 
   22    8    1     -0.06     -1.19 
   22    8    2      0.78      0.08 
   22    8    3     -0.15      0.75 
   22    8    4      0.63      0.34 
   22    8    5     -0.13      0.06 
   22    8    6     -0.01     -0.19 
   22    8    7      0.02      0.61 
   23    8    0      0.72     -0.13 
   23    8    1      0.12      1.36 
   23    8    2     -0.51     -0.25 
   23    8    3     -0.45     -0.09 
   23    8    4      0.37      0.43 
   23    8    5      0.40     -0.40 
   23    8    6     -0.29      0.49 
   23    8    7      0.27      0.06 
   24    8    0     -1.58      0.15 
   24    8    1      0.51     -0.21 
   24    8    2      0.25     -0.41 
   24    8    3     -0.73      0.32 
   24    8    4      0.25      0.67 
   24    8    5     -0.44     -0.02 
   24    8    6      0.03      0.02 
   25    8    0     -0.12     -0.13 
   25    8    1      0.43      0.62 
   25    8    2      0.32     -1.08 
   25    8    3     -0.98      0.11 
   25    8    4      0.42      0.10 
   25    8    5     -0.02     -0.09 
   25    8    6      0.04      0.19 
   26    8    0     -0.66      0.27 
   26    8    1      0.90      0.39 
   26    8    2     -0.18     -0.71 
   26    8    3     -0.66     -0.07 
   26    8    4      0.07      0.54 
   26    8    5     -0.21     -0.07 
   27    8    0     -0.57     -0.07 
   27    8    1      0.75     -0.16 
   27    8    2      0.45     -0.81 
   27    8    3     -0.75     -0.01 
   27    8    4      0.33      0.11 
   28    8    0      0.41      0.25 
   28    8    1      0.48      0.46 
   28    8    2     -0.08     -0.63 
   28    8    3     -0.30     -0.03 
   29    8    0     -0.71      0.03 
   29    8    1      0.89     -0.53 
    0    9    1     -0.08     -4.46 
    0    9    2      0.25      4.17 
    0    9    3     -0.47     -8.12 
    0    9    4      0.64      2.28 
    0    9    5     -0.56      2.84 
    0    9    6      0.32      3.71 
    0    9    7     -0.28     -2.80 
    0    9    8      0.25     -2.06 
    0    9    9      0.24      0.87 
    0    9   10     -0.62      0.17 
    0    9   11      0.67      0.02 
    1    9    0      3.66     -0.11 
    1    9    1     -0.43     -3.27 
    1    9    2      0.58      0.23 
    1    9    3      0.57      1.04 
    1    9    4     -5.29     -0.28 
    1    9    5     -2.86     -0.23 
    1    9    6      5.19     -0.66 
    1    9    7      0.89      0.86 
    1    9    8      0.22     -0.34 
    1    9    9     -1.58     -0.31 
    1    9   10      0.46     -0.09 
    1    9   11      0.93      0.43 
    2    9    0      5.99      0.06 
    2    9    1      2.68     -4.33 
    2    9    2     -4.88      3.03 
    2    9    3      2.56     -7.00 
    2    9    4      0.21      1.55 
    2    9    5      1.07      2.74 
    2    9    6     -0.82      3.21 
    2    9    7     -0.28     -2.42 
    2    9    8      0.71     -1.78 
    2    9    9      0.15      0.85 
    2    9   10     -1.09      0.14 
    2    9   11      0.61     -0.07 
    3    9    0      5.31     -0.13 
    3    9    1     -0.33     -8.51 
    3    9    2      0.99      0.68 
    3    9    3     -0.03      2.47 
    3    9    4     -3.57     -0.45 
    3    9    5     -2.55     -0.34 
    3    9    6      4.17     -0.85 
    3    9    7      0.73      0.72 
    3    9    8     -0.18      0.41 
    3    9    9     -0.85     -1.24 
    3    9   10      0.10      0.52 
    3    9   11      0.98      0.47 
    4    9    0     11.88     -0.14 
    4    9    1      1.99     -3.68 
    4    9    2     -6.60      0.31 
    4    9    3      3.20     -3.38 
    4    9    4     -0.73     -0.22 
    4    9    5      2.02      2.53 
    4    9    6     -1.32      1.78 
    4    9    7     -0.22     -1.46 
    4    9    8      0.87     -0.91 
    4    9    9     -0.21      0.64 
    4    9   10     -0.62      0.17 
    4    9   11      0.09     -0.16 
    5    9    0      5.54     -0.06 
    5    9    1      0.48    -11.24 
    5    9    2      0.26      1.78 
    5    9    3     -0.18      1.71 
    5    9    4     -1.25      0.25 
    5    9    5     -1.46      0.24 
    5    9    6      2.19     -0.44 
    5    9    7      0.47      0.18 
    5    9    8     -0.56      0.99 
    5    9    9      0.00     -1.41 
    5    9   10     -0.29      0.95 
    5    9   11      0.69      0.09 
    6    9    0     15.30     -0.28 
    6    9    1     -1.36     -2.51 
    6    9    2     -5.24     -1.74 
    6    9    3      1.91      0.79 
    6    9    4     -2.08     -1.39 
    6    9    5      1.53      1.52 
    6    9    6     -0.66      0.36 
    6    9    7     -0.27     -0.50 
    6    9    8      0.76      0.15 
    6    9    9     -0.46      0.13 
    6    9   10      0.29      0.12 
    6    9   11     -0.33     -0.10 
    7    9    0      2.91      0.04 
    7    9    1      1.41    -10.94 
    7    9    2     -1.81      3.00 
    7    9    3      0.50     -0.01 
    7    9    4      0.49      0.50 
    7    9    5      0.04      1.71 
    7    9    6      0.00      0.27 
    7    9    7     -0.01     -0.45 
    7    9    8     -0.47      1.19 
    7    9    9      0.35     -0.91 
    7    9   10     -0.44      0.95 
    7    9   11      0.09     -0.32 
    8    9    0     13.92     -0.27 
    8    9    1     -3.75     -1.33 
    8    9    2     -3.60     -1.53 
    8    9    3      1.06      3.23 
    8    9    4     -3.67     -1.11 
    8    9    5     -0.06     -0.30 
    8    9    6      0.89     -0.41 
    8    9    7     -0.38      0.05 
    8    9    8      0.53      0.87 
    8    9    9     -0.31     -0.37 
    8    9   10      0.81     -0.02 
    8    9   11     -0.34      0.08 
    9    9    0     -0.13      0.10 
    9    9    1      0.85     -8.47 
    9    9    2     -3.20      3.48 
    9    9    3      1.01     -1.36 
    9    9    4      1.52     -0.38 
    9    9    5      0.87      3.48 
    9    9    6     -1.34      0.92 
    9    9    7     -0.76     -0.96 
    9    9    8      0.06      0.99 
    9    9    9      0.01     -0.23 
    9    9   10     -0.19      0.49 
    9    9   11     -0.45     -0.37 
   10    9    0      9.07     -0.12 
   10    9    1     -3.36     -0.62 
   10    9    2     -2.82      0.24 
   10    9    3      1.43      3.22 
   10    9    4     -4.97     -0.13 
   10    9    5     -1.64     -1.91 
   10    9    6      2.45     -0.70 
   10    9    7     -0.33      0.24 
   10    9    8      0.35      0.87 
   10    9    9      0.03     -0.45 
   10    9   10      0.72     -0.11 
   10    9   11     -0.12      0.16 
   11    9    0     -1.08      0.10 
   11    9    1     -1.03     -5.47 
   11    9    2     -2.57      2.90 
   11    9    3      0.61     -2.35 
   11    9    4      2.06     -1.42 
   11    9    5      0.64      4.35 
   11    9    6     -1.45      1.34 
   11    9    7     -1.43     -1.32 
   11    9    8      0.50      0.51 
   11    9    9     -0.55      0.17 
   11    9   10      0.23     -0.06 
   11    9   11     -0.55     -0.12 
   12    9    0      4.73      0.09 
   12    9    1     -1.58     -0.26 
   12    9    2     -1.87      1.41 
   12    9    3      1.75      2.08 
   12    9    4     -5.24      0.24 
   12    9    5     -2.30     -2.27 
   12    9    6      3.18     -1.03 
   12    9    7     -0.14      0.35 
   12    9    8      0.33      0.34 
   12    9    9      0.12     -0.03 
   12    9   10      0.40     -0.08 
   13    9    0     -0.62      0.04 
   13    9    1     -2.03     -3.28 
   13    9    2     -1.01      1.71 
   13    9    3      0.04     -3.13 
   13    9    4      2.03     -1.57 
   13    9    5      0.21      3.75 
   13    9    6     -0.96      1.39 
   13    9    7     -1.54     -1.48 
   13    9    8      0.41      0.11 
   13    9    9     -0.64      0.12 
   13    9   10      0.42     -0.24 
   14    9    0      3.16      0.22 
   14    9    1     -0.38      0.21 
   14    9    2     -0.38      1.10 
   14    9    3      1.28      1.26 
   14    9    4     -4.19     -0.19 
   14    9    5     -1.91     -1.55 
   14    9    6      2.87     -1.44 
   14    9    7     -0.06      0.46 
   14    9    8      0.45     -0.09 
   14    9    9     -0.11      0.47 
   14    9   10      0.21     -0.05 
   15    9    0     -0.73     -0.03 
   15    9    1     -1.17     -2.28 
   15    9    2     -0.03      0.67 
   15    9    3      0.26     -3.02 
   15    9    4      1.48     -1.11 
   15    9    5      0.41      2.33 
   15    9    6     -0.65      0.93 
   15    9    7     -1.06     -1.25 
   15    9    8      0.01      0.02 
   15    9    9     -0.15     -0.19 
   15    9   10      0.28     -0.02 
   16    9    0      3.27      0.20 
   16    9    1     -0.14      0.97 
   16    9    2      0.35      0.50 
   16    9    3      0.77      0.85 
   16    9    4     -2.45     -0.45 
   16    9    5     -0.94     -0.90 
   16    9    6      1.84     -1.38 
   16    9    7     -0.16      0.38 
   16    9    8      0.58      0.01 
   16    9    9     -0.30      0.59 
   17    9    0     -1.64     -0.12 
   17    9    1     -0.05     -2.11 
   17    9    2      0.42      0.27 
   17    9    3      0.93     -1.62 
   17    9    4      0.94     -0.75 
   17    9    5      0.86      1.12 
   17    9    6     -0.51      0.17 
   17    9    7     -0.50     -0.58 
   17    9    8     -0.16      0.11 
   17    9    9      0.36     -0.39 
   18    9    0      3.18      0.07 
   18    9    1     -0.19      1.70 
   18    9    2     -0.34      0.72 
   18    9    3      0.77      0.33 
   18    9    4     -0.98     -0.01 
   18    9    5      0.06     -0.83 
   18    9    6      0.61     -0.61 
   18    9    7     -0.16      0.09 
   18    9    8      0.56      0.41 
   18    9    9     -0.21      0.31 
   19    9    0     -2.27     -0.15 
   19    9    1     -0.04     -2.15 
   19    9    2      0.88      0.32 
   19    9    3      1.06      0.04 
   19    9    4      0.71     -0.42 
   19    9    5      0.73      0.44 
   19    9    6     -0.22     -0.33 
   19    9    7     -0.24      0.21 
   19    9    8      0.07      0.06 
   20    9    0      2.41     -0.06 
   20    9    1     -0.17      1.98 
   20    9    2     -1.22      1.07 
   20    9    3      0.64     -0.18 
   20    9    4     -0.18      0.50 
   20    9    5      0.61     -0.77 
   20    9    6     -0.28      0.25 
   20    9    7      0.06     -0.09 
   20    9    8      0.36      0.50 
   21    9    0     -2.18     -0.08 
   21    9    1     -0.35     -1.78 
   21    9    2      1.07      0.25 
   21    9    3      0.45      0.69 
   21    9    4      0.52      0.16 
   21    9    5      0.07      0.06 
   21    9    6      0.11     -0.31 
   21    9    7     -0.14      0.60 
   21    9    8      0.27     -0.11 
   22    9    0      1.39     -0.15 
   22    9    1     -0.01      1.67 
   22    9    2     -0.98      0.49 
   22    9    3     -0.14     -0.26 
   22    9    4      0.18      0.43 
   22    9    5      0.55     -0.34 
   22    9    6     -0.49      0.52 
   22    9    7      0.20      0.01 
   23    9    0     -1.66      0.07 
   23    9    1      0.06     -0.87 
   23    9    2      0.59     -0.25 
   23    9    3     -0.25      0.38 
   23    9    4      0.15      0.66 
   23    9    5     -0.36     -0.16 
   23    9    6      0.10     -0.06 
   23    9    7      0.01      0.45 
   24    9    0      0.36     -0.17 
   24    9    1      0.39      0.91 
   24    9    2     -0.05     -0.56 
   24    9    3     -0.94     -0.05 
   24    9    4      0.40      0.08 
   24    9    5      0.10      0.02 
   24    9    6     -0.16      0.27 
   25    9    0     -0.79      0.21 
   25    9    1      0.65      0.14 
   25    9    2      0.00     -0.85 
   25    9    3     -0.52      0.06 
   25    9    4     -0.08      0.62 
   25    9    5     -0.28     -0.18 
   26    9    0     -0.53     -0.13 
   26    9    1      0.91      0.04 
   26    9    2      0.39     -0.84 
   26    9    3     -0.99     -0.02 
   26    9    4      0.45      0.01 
   26    9    5     -0.20     -0.10 
   27    9    0      0.25      0.25 
   27    9    1      0.50      0.63 
   27    9    2     -0.11     -0.99 
   27    9    3     -0.42      0.13 
   27    9    4      0.05      0.29 
   28    9    0     -0.94     -0.03 
   28    9    1      1.12     -0.50 
   28    9    2      0.09     -0.26 
    0   10    0      1.98      0.02 
    0   10    1     -0.96     -0.12 
    0   10    2      4.26     -0.01 
    0   10    3     -1.36     -0.08 
    0   10    4     -2.65     -0.15 
    0   10    5     -3.62      0.20 
    0   10    6      5.48     -0.49 
    0   10    7      0.73      0.69 
    0   10    8     -0.07     -0.49 
    0   10    9     -1.70      0.12 
    0   10   10      0.50     -0.33 
    0   10   11      0.67      0.27 
    1   10    0      2.96      0.07 
    1   10    1      0.98     -0.63 
    1   10    2     -1.84      1.97 
    1   10    3      1.02     -6.14 
    1   10    4      0.06      1.31 
    1   10    5      0.09      2.70 
    1   10    6      0.06      2.58 
    1   10    7     -0.38     -2.21 
    1   10    8      0.60     -2.66 
    1   10    9     -0.05      1.46 
    1   10   10     -0.71     -0.11 
    1   10   11      0.46      0.30 
    2   10    0      1.84      0.01 
    2   10    1     -0.27     -5.88 
    2   10    2      3.32      1.33 
    2   10    3     -1.44      0.12 
    2   10    4     -1.98      0.19 
    2   10    5     -3.42     -0.26 
    2   10    6      4.92     -0.16 
    2   10    7      0.51      0.42 
    2   10    8     -0.16      0.07 
    2   10    9     -1.21     -0.73 
    2   10   10      0.08      0.22 
    2   10   11      0.97      0.49 
    3   10    0      8.64     -0.08 
    3   10    1      1.46     -0.60 
    3   10    2     -4.47      0.07 
    3   10    3      2.64     -3.29 
    3   10    4     -0.87      0.32 
    3   10    5      0.81      2.47 
    3   10    6     -0.15      1.57 
    3   10    7     -0.49     -1.35 
    3   10    8      0.96     -1.92 
    3   10    9     -0.49      1.30 
    3   10   10     -0.67     -0.11 
    3   10   11      0.26      0.25 
    4   10    0      1.29      0.01 
    4   10    1      1.13     -9.59 
    4   10    2      0.82      2.65 
    4   10    3     -1.16     -0.30 
    4   10    4     -0.76      0.72 
    4   10    5     -2.14     -0.03 
    4   10    6      2.96      0.29 
    4   10    7      0.22     -0.09 
    4   10    8     -0.39      0.50 
    4   10    9     -0.32     -1.06 
    4   10   10     -0.30      0.68 
    4   10   11      0.96      0.31 
    5   10    0     12.75     -0.19 
    5   10    1     -0.94     -0.55 
    5   10    2     -4.37     -1.81 
    5   10    3      2.16      0.67 
    5   10    4     -1.93     -0.58 
    5   10    5      0.65      1.60 
    5   10    6      0.15      0.24 
    5   10    7     -0.40     -0.35 
    5   10    8      0.82     -0.58 
    5   10    9     -0.75      0.70 
    5   10   10     -0.08     -0.02 
    5   10   11     -0.11      0.17 
    6   10    0      0.28      0.03 
    6   10    1      1.76    -10.23 
    6   10    2     -1.91      3.55 
    6   10    3     -0.39     -1.01 
    6   10    4      0.45      0.75 
    6   10    5     -0.15      1.15 
    6   10    6      0.41      0.77 
    6   10    7     -0.12     -0.64 
    6   10    8     -0.36      0.69 
    6   10    9      0.31     -0.80 
    6   10   10     -0.47      0.82 
    6   10   11      0.47     -0.11 
    7   10    0     12.91     -0.20 
    7   10    1     -3.47     -0.64 
    7   10    2     -3.30     -1.69 
    7   10    3      1.21      3.17 
    7   10    4     -3.18     -0.43 
    7   10    5     -0.40     -0.17 
    7   10    6      0.99     -0.67 
    7   10    7     -0.23      0.23 
    7   10    8      0.40      0.60 
    7   10    9     -0.55     -0.12 
    7   10   10      0.47     -0.01 
    7   10   11     -0.21      0.19 
    8   10    0     -0.37      0.03 
    8   10    1      0.66     -8.39 
    8   10    2     -3.25      3.63 
    8   10    3      0.39     -1.47 
    8   10    4      1.46     -0.18 
    8   10    5      1.33      2.80 
    8   10    6     -1.39      1.18 
    8   10    7     -0.63     -1.09 
    8   10    8      0.05      0.69 
    8   10    9      0.28     -0.30 
    8   10   10     -0.35      0.58 
    8   10   11     -0.20     -0.35 
    9   10    0      9.31     -0.10 
    9   10    1     -3.53     -0.86 
    9   10    2     -2.83      0.15 
    9   10    3      1.28      3.34 
    9   10    4     -4.47      0.23 
    9   10    5     -1.60     -1.96 
    9   10    6      2.05     -1.04 
    9   10    7     -0.09      0.29 
    9   10    8      0.12      1.03 
    9   10    9     -0.08     -0.64 
    9   10   10      0.61     -0.06 
    9   10   11     -0.08      0.21 
   10   10    0     -0.07     -0.01 
   10   10    1     -1.36     -5.78 
   10   10    2     -2.66      2.95 
   10   10    3      0.68     -2.02 
   10   10    4      2.21     -1.27 
   10   10    5      1.42      3.86 
   10   10    6     -1.68      1.50 
   10   10    7     -1.22     -1.43 
   10   10    8      0.50      0.57 
   10   10    9     -0.22      0.05 
   10   10   10     -0.04      0.13 
   10   10   11     -0.52     -0.22 
   11   10    0      5.36      0.04 
   11   10    1     -1.81     -0.92 
   11   10    2     -2.28      1.64 
   11   10    3      1.75      2.28 
   11   10    4     -5.10      0.26 
   11   10    5     -2.20     -2.58 
   11   10    6      2.84     -1.23 
   11   10    7     -0.05      0.18 
   11   10    8      0.20      0.66 
   11   10    9      0.15     -0.48 
   11   10   10      0.51     -0.08 
   12   10    0      0.45     -0.06 
   12   10    1     -2.33     -3.80 
   12   10    2     -1.20      1.96 
   12   10    3      0.63     -2.86 
   12   10    4      2.40     -1.51 
   12   10    5      0.67      3.70 
   12   10    6     -0.99      1.55 
   12   10    7     -1.49     -1.55 
   12   10    8      0.50      0.35 
   12   10    9     -0.56      0.12 
   12   10   10      0.23     -0.16 
   13   10    0      3.78      0.14 
   13   10    1     -0.45     -0.47 
   13   10    2     -0.86      1.58 
   13   10    3      1.55      1.34 
   13   10    4     -4.43     -0.41 
   13   10    5     -1.97     -1.91 
   13   10    6      3.00     -1.44 
   13   10    7     -0.16      0.16 
   13   10    8      0.53      0.06 
   13   10    9     -0.03      0.15 
   13   10   10      0.41     -0.08 
   14   10    0      0.07     -0.07 
   14   10    1     -1.53     -2.79 
   14   10    2     -0.11      1.08 
   14   10    3      0.77     -3.11 
   14   10    4      1.88     -1.09 
   14   10    5      0.29      2.72 
   14   10    6     -0.37      1.07 
   14   10    7     -1.23     -1.28 
   14   10    8      0.07      0.17 
   14   10    9     -0.37     -0.03 
   14   10   10      0.27     -0.11 
   15   10    0      3.90      0.13 
   15   10    1     -0.13      0.48 
   15   10    2      0.29      0.83 
   15   10    3      1.03      0.81 
   15   10    4     -2.81     -0.81 
   15   10    5     -1.14     -0.96 
   15   10    6      2.36     -1.37 
   15   10    7     -0.33      0.17 
   15   10    8      0.75     -0.09 
   15   10    9     -0.30      0.60 
   15   10   10      0.34     -0.09 
   16   10    0     -1.14     -0.06 
   16   10    1     -0.38     -2.42 
   16   10    2      0.49      0.55 
   16   10    3      1.11     -1.93 
   16   10    4      1.10     -0.82 
   16   10    5      0.51      1.70 
   16   10    6     -0.14      0.21 
   16   10    7     -0.77     -0.58 
   16   10    8     -0.21      0.07 
   16   10    9      0.04     -0.17 
   17   10    0      3.78      0.04 
   17   10    1     -0.19      1.51 
   17   10    2     -0.07      0.76 
   17   10    3      0.95      0.31 
   17   10    4     -1.27     -0.40 
   17   10    5     -0.14     -0.53 
   17   10    6      1.15     -0.78 
   17   10    7     -0.32      0.03 
   17   10    8      0.69      0.26 
   17   10    9     -0.31      0.49 
   18   10    0     -2.11     -0.03 
   18   10    1     -0.25     -2.34 
   18   10    2      1.01      0.44 
   18   10    3      1.20     -0.12 
   18   10    4      0.60     -0.71 
   18   10    5      0.59      0.93 
   18   10    6      0.04     -0.44 
   18   10    7     -0.52      0.20 
   18   10    8     -0.01     -0.02 
   18   10    9      0.18     -0.17 
   19   10    0      2.95     -0.07 
   19   10    1     -0.20      2.09 
   19   10    2     -1.19      1.20 
   19   10    3      0.96     -0.20 
   19   10    4     -0.39      0.22 
   19   10    5      0.53     -0.39 
   19   10    6     -0.03      0.01 
   19   10    7     -0.08     -0.10 
   19   10    8      0.43      0.51 
   20   10    0     -2.25      0.00 
   20   10    1     -0.64     -2.20 
   20   10    2      1.27      0.43 
   20   10    3      0.83      0.77 
   20   10    4      0.30     -0.22 
   20   10    5      0.18      0.28 
   20   10    6      0.28     -0.46 
   20   10    7     -0.40      0.59 
   20   10    8      0.34     -0.13 
   21   10    0      2.02     -0.12 
   21   10    1     -0.18      1.92 
   21   10    2     -1.38      1.04 
   21   10    3      0.30     -0.39 
   21   10    4      0.00      0.34 
   21   10    5      0.57     -0.09 
   21   10    6     -0.54      0.40 
   21   10    7      0.11     -0.01 
   22   10    0     -1.72      0.07 
   22   10    1     -0.42     -1.56 
   22   10    2      0.89      0.05 
   22   10    3      0.26      0.46 
   22   10    4     -0.07      0.44 
   22   10    5     -0.23     -0.21 
   22   10    6      0.24     -0.14 
   22   10    7     -0.17      0.48 
   23   10    0      1.07     -0.12 
   23   10    1      0.11      1.15 
   23   10    2     -0.50      0.14 
   23   10    3     -0.70     -0.28 
   23   10    4      0.26      0.08 
   23   10    5      0.17      0.20 
   23   10    6     -0.33      0.28 
   24   10    0     -0.85      0.15 
   24   10    1      0.23     -0.45 
   24   10    2      0.23     -0.68 
   24   10    3     -0.18      0.01 
   24   10    4     -0.34      0.61 
   24   10    5     -0.22     -0.31 
   24   10    6     -0.07      0.00 
   25   10    0     -0.08     -0.09 
   25   10    1      0.72      0.24 
   25   10    2      0.23     -0.51 
   25   10    3     -1.05     -0.17 
   25   10    4      0.40     -0.01 
   25   10    5     -0.17      0.11 
   26   10    0      0.09      0.17 
   26   10    1      0.38      0.48 
   26   10    2     -0.06     -1.10 
   26   10    3     -0.37      0.08 
   26   10    4     -0.20      0.31 
   27   10    0     -0.90     -0.03 
   27   10    1      1.12     -0.35 
   27   10    2      0.16     -0.36 
   27   10    3     -0.65     -0.14 
   28   10    0      0.63      0.12 
   28   10    1      0.02      0.66 
   28   10    2     -0.02     -0.82 
    0   11    1     -0.11      2.77 
    0   11    2      0.10     -0.23 
    0   11    3     -0.12     -3.85 
    0   11    4      0.16      0.22 
    0   11    5     -0.07      3.20 
    0   11    6      0.05      1.23 
    0   11    7     -0.10     -1.59 
    0   11    8      0.23     -3.01 
    0   11    9      0.04      1.71 
    0   11   10     -0.27     -0.25 
    0   11   11      0.07      0.43 
    1   11    0     -0.68      0.13 
    1   11    1     -0.25     -2.73 
    1   11    2      5.35      0.85 
    1   11    3     -2.56     -0.42 
    1   11    4     -0.77      0.11 
    1   11    5     -3.31      0.08 
    1   11    6      4.69      0.04 
    1   11    7      0.67      0.28 
    1   11    8     -0.54     -0.03 
    1   11    9     -1.19     -0.42 
    1   11   10      0.05      0.10 
    1   11   11      0.67      0.29 
    2   11    0      5.47     -0.12 
    2   11    1      0.17      2.50 
    2   11    2     -2.07     -0.86 
    2   11    3      1.16     -2.55 
    2   11    4     -0.43      0.08 
    2   11    5     -0.25      2.89 
    2   11    6      0.61      0.74 
    2   11    7     -0.53     -0.99 
    2   11    8      0.87     -2.76 
    2   11    9     -0.59      1.76 
    2   11   10     -0.44     -0.38 
    2   11   11      0.18      0.55 
    3   11    0     -1.68      0.14 
    3   11    1      1.09     -6.88 
    3   11    2      2.46      2.45 
    3   11    3     -2.14     -1.19 
    3   11    4     -0.16      0.72 
    3   11    5     -2.43      0.09 
    3   11    6      3.39      0.75 
    3   11    7      0.18     -0.15 
    3   11    8     -0.46      0.13 
    3   11    9     -0.54     -0.65 
    3   11   10     -0.32      0.43 
    3   11   11      0.93      0.36 
    4   11    0      9.37     -0.14 
    4   11    1     -0.92      1.76 
    4   11    2     -2.89     -1.92 
    4   11    3      1.39      0.49 
    4   11    4     -1.16     -0.18 
    4   11    5     -0.60      1.93 
    4   11    6      1.16     -0.19 
    4   11    7     -0.59     -0.17 
    4   11    8      0.94     -1.45 
    4   11    9     -0.99      1.25 
    4   11   10     -0.21     -0.24 
    4   11   11      0.03      0.48 
    5   11    0     -2.36      0.10 
    5   11    1      1.91     -8.31 
    5   11    2     -1.16      3.16 
    5   11    3     -1.21     -1.46 
    5   11    4      0.52      0.60 
    5   11    5     -0.52      0.93 
    5   11    6      1.04      1.14 
    5   11    7     -0.32     -0.59 
    5   11    8     -0.28      0.08 
    5   11    9      0.12     -0.48 
    5   11   10     -0.44      0.55 
    5   11   11      0.70      0.09 
    6   11    0     10.13     -0.08 
    6   11    1     -2.42      0.61 
    6   11    2     -2.75     -1.66 
    6   11    3      1.02      2.83 
    6   11    4     -2.15      0.15 
    6   11    5     -1.21      0.15 
    6   11    6      1.63     -0.97 
    6   11    7     -0.27      0.39 
    6   11    8      0.50      0.06 
    6   11    9     -0.87      0.36 
    6   11   10      0.17     -0.09 
    6   11   11     -0.08      0.39 
    7   11    0     -1.61      0.03 
    7   11    1      0.79     -7.24 
    7   11    2     -3.05      2.92 
    7   11    3     -0.25     -1.34 
    7   11    4      1.32     -0.38 
    7   11    5      1.34      2.28 
    7   11    6     -1.07      1.31 
    7   11    7     -0.71     -0.98 
    7   11    8      0.07      0.05 
    7   11    9      0.37     -0.16 
    7   11   10     -0.36      0.43 
    7   11   11      0.10     -0.21 
    8   11    0      7.79      0.03 
    8   11    1     -2.52     -0.57 
    8   11    2     -2.68      0.10 
    8   11    3      1.19      3.24 
    8   11    4     -3.47      0.72 
    8   11    5     -1.78     -1.79 
    8   11    6      2.03     -1.32 
    8   11    7      0.10      0.43 
    8   11    8      0.04      0.94 
    8   11    9     -0.34     -0.45 
    8   11   10      0.36     -0.06 
    8   11   11     -0.02      0.33 
    9   11    0      0.11     -0.07 
    9   11    1     -1.35     -5.29 
    9   11    2     -2.66      2.25 
    9   11    3      0.47     -1.56 
    9   11    4      2.19     -1.39 
    9   11    5      1.94      3.29 
    9   11    6     -1.79      1.47 
    9   11    7     -1.05     -1.32 
    9   11    8      0.43      0.19 
    9   11    9      0.13      0.02 
    9   11   10     -0.19      0.13 
    9   11   11     -0.36     -0.22 
   10   11    0      4.94      0.11 
   10   11    1     -1.29     -1.20 
   10   11    2     -2.44      1.71 
   10   11    3      1.75      2.41 
   10   11    4     -4.53      0.54 
   10   11    5     -2.01     -2.75 
   10   11    6      2.41     -1.38 
   10   11    7      0.18      0.14 
   10   11    8      0.02      0.91 
   10   11    9      0.11     -0.68 
   10   11   10      0.38     -0.07 
   11   11    0      1.25     -0.15 
   11   11    1     -2.39     -3.88 
   11   11    2     -1.27      1.66 
   11   11    3      0.94     -2.45 
   11   11    4      2.67     -1.55 
   11   11    5      1.25      3.40 
   11   11    6     -1.19      1.56 
   11   11    7     -1.25     -1.49 
   11   11    8      0.45      0.39 
   11   11    9     -0.25      0.02 
   11   11   10     -0.01     -0.12 
   12   11    0      3.97      0.11 
   12   11    1     -0.29     -0.94 
   12   11    2     -1.31      1.88 
   12   11    3      1.74      1.52 
   12   11    4     -4.44     -0.40 
   12   11    5     -1.83     -2.35 
   12   11    6      2.70     -1.34 
   12   11    7     -0.10     -0.12 
   12   11    8      0.42      0.37 
   12   11    9      0.08     -0.25 
   12   11   10      0.40     -0.07 
   13   11    0      0.85     -0.17 
   13   11    1     -1.66     -3.24 
   13   11    2     -0.17      1.23 
   13   11    3      1.28     -3.02 
   13   11    4      2.34     -1.05 
   13   11    5      0.43      2.82 
   13   11    6     -0.31      1.25 
   13   11    7     -1.15     -1.28 
   13   11    8      0.08      0.41 
   13   11    9     -0.34     -0.04 
   13   11   10      0.10     -0.14 
   14   11    0      4.43      0.03 
   14   11    1     -0.17      0.05 
   14   11    2     -0.06      1.15 
   14   11    3      1.22      0.88 
   14   11    4     -3.15     -1.05 
   14   11    5     -1.26     -1.31 
   14   11    6      2.51     -1.19 
   14   11    7     -0.43     -0.20 
   14   11    8      0.77      0.02 
   14   11    9     -0.18      0.35 
   14   11   10      0.40     -0.06 
   15   11    0     -0.62     -0.08 
   15   11    1     -0.54     -2.88 
   15   11    2      0.50      0.86 
   15   11    3      1.44     -2.09 
   15   11    4      1.43     -0.78 
   15   11    5      0.25      2.11 
   15   11    6      0.12      0.45 
   15   11    7     -0.89     -0.64 
   15   11    8     -0.26      0.24 
   15   11    9     -0.16     -0.06 
   16   11    0      4.39     -0.08 
   16   11    1     -0.30      1.26 
   16   11    2     -0.10      0.83 
   16   11    3      1.05      0.28 
   16   11    4     -1.56     -0.78 
   16   11    5     -0.44     -0.52 
   16   11    6      1.58     -0.78 
   16   11    7     -0.44     -0.20 
   16   11    8      0.72      0.18 
   16   11    9     -0.27      0.51 
   17   11    0     -1.91      0.03 
   17   11    1     -0.38     -2.58 
   17   11    2      1.05      0.64 
   17   11    3      1.35     -0.16 
   17   11    4      0.59     -0.87 
   17   11    5      0.35      1.43 
   17   11    6      0.29     -0.32 
   17   11    7     -0.73      0.12 
   17   11    8     -0.14      0.01 
   17   11    9     -0.03     -0.03 
   18   11    0      3.43     -0.15 
   18   11    1     -0.30      2.07 
   18   11    2     -1.21      1.16 
   18   11    3      1.17     -0.24 
   18   11    4     -0.52     -0.16 
   18   11    5      0.27     -0.10 
   18   11    6      0.32     -0.22 
   18   11    7     -0.15     -0.18 
   18   11    8      0.40      0.45 
   19   11    0     -2.32      0.11 
   19   11    1     -0.83     -2.39 
   19   11    2      1.34      0.59 
   19   11    3      1.05      1.05 
   19   11    4      0.05     -0.64 
   19   11    5      0.17      0.64 
   19   11    6      0.43     -0.48 
   19   11    7     -0.66      0.52 
   19   11    8      0.28     -0.15 
   20   11    0      2.48     -0.14 
   20   11    1     -0.32      2.08 
   20   11    2     -1.72      1.26 
   20   11    3      0.73     -0.46 
   20   11    4     -0.07      0.06 
   20   11    5      0.45      0.24 
   20   11    6     -0.45      0.15 
   20   11    7      0.08     -0.04 
   20   11    8      0.17      0.34 
   21   11    0     -1.86      0.13 
   21   11    1     -0.79     -2.02 
   21   11    2      1.04      0.34 
   21   11    3      0.66      0.78 
   21   11    4     -0.36      0.04 
   21   11    5     -0.13     -0.10 
   21   11    6      0.39     -0.18 
   21   11    7     -0.40      0.43 
   22   11    0      1.74     -0.06 
   22   11    1     -0.23      1.35 
   22   11    2     -0.96      0.67 
   22   11    3     -0.30     -0.43 
   22   11    4      0.17     -0.06 
   22   11    5      0.12      0.46 
   22   11    6     -0.41      0.17 
   22   11    7     -0.01      0.17 
   23   11    0     -0.92      0.13 
   23   11    1     -0.19     -1.10 
   23   11    2      0.41     -0.31 
   23   11    3      0.24      0.05 
   23   11    4     -0.63      0.45 
   23   11    5     -0.15     -0.40 
   23   11    6      0.06     -0.01 
   24   11    0      0.66      0.04 
   24   11    1      0.28      0.39 
   24   11    2      0.00     -0.03 
   24   11    3     -0.94     -0.35 
   24   11    4      0.29     -0.06 
   24   11    5     -0.18      0.34 
   24   11    6     -0.05      0.02 
   25   11    0      0.02      0.10 
   25   11    1      0.16      0.01 
   25   11    2      0.03     -0.91 
   25   11    3     -0.14     -0.11 
   25   11    4     -0.49      0.30 
   25   11    5      0.01     -0.23 
   26   11    0     -0.50      0.08 
   26   11    1      0.84     -0.23 
   26   11    2      0.20     -0.22 
   26   11    3     -0.70     -0.23 
   26   11    4      0.22      0.10 
   27   11    0      0.48      0.03 
   27   11    1      0.00      0.56 
   27   11    2     -0.01     -0.84 
   27   11    3     -0.33      0.10 
   28   11    0     -0.79      0.06 
   28   11    1      0.75     -0.34 
    0   12    0     -2.72      0.14 
    0   12    1     -0.02     -0.04 
    0   12    2      5.39     -0.13 
    0   12    3     -2.44      0.11 
    0   12    4     -0.73     -0.24 
    0   12    5     -1.87      0.18 
    0   12    6      3.30     -0.10 
    0   12    7      1.24      0.06 
    0   12    8     -1.24      0.24 
    0   12    9     -0.71     -0.53 
    0   12   10     -0.05      0.24 
    0   12   11      0.30     -0.09 
    1   12    0      2.40     -0.23 
    1   12    1     -0.45      4.59 
    1   12    2     -0.52     -1.69 
    1   12    3      0.19     -1.43 
    1   12    4     -0.17     -0.50 
    1   12    5     -0.33      3.44 
    1   12    6      0.45     -0.31 
    1   12    7     -0.16     -0.59 
    1   12    8      0.47     -3.00 
    1   12    9     -0.40      1.82 
    1   12   10     -0.14     -0.47 
    1   12   11     -0.09      0.54 
    2   12    0     -3.15      0.21 
    2   12    1      0.52     -3.81 
    2   12    2      3.82      1.48 
    2   12    3     -2.36     -0.92 
    2   12    4     -0.21      0.30 
    2   12    5     -1.69      0.41 
    2   12    6      2.92      0.73 
    2   12    7      0.70     -0.10 
    2   12    8     -0.97      0.03 
    2   12    9     -0.44     -0.44 
    2   12   10     -0.37      0.38 
    2   12   11      0.64      0.17 
    3   12    0      6.10     -0.19 
    3   12    1     -1.28      3.58 
    3   12    2     -1.29     -1.87 
    3   12    3      0.26      0.32 
    3   12    4     -0.39     -0.23 
    3   12    5     -1.35      2.44 
    3   12    6      1.59     -0.79 
    3   12    7     -0.50     -0.05 
    3   12    8      0.83     -2.09 
    3   12    9     -0.97      1.52 
    3   12   10     -0.15     -0.39 
    3   12   11      0.04      0.60 
    4   12    0     -3.60      0.16 
    4   12    1      1.24     -5.69 
    4   12    2      0.35      2.14 
    4   12    3     -1.69     -1.22 
    4   12    4      0.45      0.13 
    4   12    5     -0.53      1.10 
    4   12    6      1.37      1.15 
    4   12    7     -0.17     -0.32 
    4   12    8     -0.49     -0.35 
    4   12    9     -0.01     -0.15 
    4   12   10     -0.42      0.36 
    4   12   11      0.70      0.17 
    5   12    0      6.97     -0.04 
    5   12    1     -1.66      1.84 
    5   12    2     -1.80     -1.35 
    5   12    3      0.35      2.21 
    5   12    4     -0.98      0.41 
    5   12    5     -2.02      0.59 
    5   12    6      2.27     -1.27 
    5   12    7     -0.34      0.39 
    5   12    8      0.62     -0.55 
    5   12    9     -1.07      0.77 
    5   12   10     -0.01     -0.17 
    5   12   11      0.05      0.50 
    6   12    0     -2.57      0.05 
    6   12    1      0.57     -5.36 
    6   12    2     -2.18      1.73 
    6   12    3     -0.79     -0.90 
    6   12    4      1.22     -0.84 
    6   12    5      1.05      2.14 
    6   12    6     -0.52      1.19 
    6   12    7     -0.79     -0.61 
    6   12    8      0.02     -0.64 
    6   12    9      0.27      0.11 
    6   12   10     -0.26      0.21 
    6   12   11      0.30     -0.04 
    7   12    0      5.36      0.14 
    7   12    1     -1.09      0.02 
    7   12    2     -2.27      0.15 
    7   12    3      0.95      2.89 
    7   12    4     -2.19      1.03 
    7   12    5     -2.14     -1.45 
    7   12    6      2.36     -1.52 
    7   12    7      0.14      0.50 
    7   12    8      0.15      0.61 
    7   12    9     -0.66     -0.04 
    7   12   10      0.09     -0.07 
    7   12   11      0.07      0.40 
    8   12    0     -0.30     -0.06 
    8   12    1     -1.14     -4.16 
    8   12    2     -2.46      1.07 
    8   12    3      0.08     -0.97 
    8   12    4      2.12     -1.77 
    8   12    5      1.93      2.92 
    8   12    6     -1.59      1.18 
    8   12    7     -1.02     -0.93 
    8   12    8      0.34     -0.50 
    8   12    9      0.27      0.14 
    8   12   10     -0.12     -0.01 
    8   12   11     -0.18     -0.13 
    9   12    0      3.56      0.24 
    9   12    1     -0.06     -1.09 
    9   12    2     -2.39      1.58 
    9   12    3      1.78      2.52 
    9   12    4     -3.58      0.82 
    9   12    5     -1.83     -2.66 
    9   12    6      2.20     -1.47 
    9   12    7      0.38      0.23 
    9   12    8     -0.03      0.91 
    9   12    9     -0.10     -0.49 
    9   12   10      0.13     -0.08 
   10   12    0      1.35     -0.16 
   10   12    1     -2.08     -3.48 
   10   12    2     -1.42      0.89 
   10   12    3      0.92     -1.92 
   10   12    4      2.77     -1.78 
   10   12    5      1.60      3.03 
   10   12    6     -1.39      1.28 
   10   12    7     -0.99     -1.18 
   10   12    8      0.33      0.03 
   10   12    9      0.06     -0.03 
   10   12   10     -0.10     -0.18 
   11   12    0      3.54      0.18 
   11   12    1      0.34     -1.08 
   11   12    2     -1.62      1.87 
   11   12    3      1.94      1.86 
   11   12    4     -4.14     -0.22 
   11   12    5     -1.46     -2.59 
   11   12    6      2.23     -1.24 
   11   12    7      0.09     -0.18 
   11   12    8      0.28      0.57 
   11   12    9      0.12     -0.38 
   11   12   10      0.19     -0.07 
   12   12    0      1.16     -0.19 
   12   12    1     -1.46     -3.47 
   12   12    2     -0.39      1.03 
   12   12    3      1.58     -2.80 
   12   12    4      2.66     -1.09 
   12   12    5      0.71      2.68 
   12   12    6     -0.53      1.20 
   12   12    7     -0.87     -1.14 
   12   12    8      0.00      0.49 
   12   12    9     -0.14     -0.15 
   12   12   10     -0.07     -0.18 
   13   12    0      4.65      0.02 
   13   12    1     -0.08     -0.18 
   13   12    2     -0.50      1.34 
   13   12    3      1.38      1.16 
   13   12    4     -3.36     -1.06 
   13   12    5     -1.15     -1.71 
   13   12    6      2.27     -0.93 
   13   12    7     -0.42     -0.46 
   13   12    8      0.67      0.21 
   13   12    9     -0.01      0.07 
   13   12   10      0.27     -0.04 
   14   12    0     -0.30     -0.12 
   14   12    1     -0.48     -3.40 
   14   12    2      0.35      1.03 
   14   12    3      1.81     -2.18 
   14   12    4      1.77     -0.67 
   14   12    5      0.20      2.25 
   14   12    6      0.14      0.69 
   14   12    7     -0.78     -0.67 
   14   12    8     -0.32      0.53 
   14   12    9     -0.19     -0.10 
   15   12    0      4.90     -0.16 
   15   12    1     -0.51      1.03 
   15   12    2     -0.36      1.01 
   15   12    3      1.02      0.34 
   15   12    4     -1.85     -0.99 
   15   12    5     -0.69     -0.76 
   15   12    6      1.74     -0.61 
   15   12    7     -0.55     -0.50 
   15   12    8      0.67      0.21 
   15   12    9     -0.13      0.36 
   16   12    0     -1.73      0.02 
   16   12    1     -0.41     -2.96 
   16   12    2      0.98      0.85 
   16   12    3      1.60     -0.22 
   16   12    4      0.67     -0.83 
   16   12    5      0.16      1.74 
   16   12    6      0.42      0.01 
   16   12    7     -0.82     -0.02 
   16   12    8     -0.28      0.24 
   16   12    9     -0.17      0.01 
   17   12    0      3.85     -0.26 
   17   12    1     -0.53      1.97 
   17   12    2     -1.34      1.19 
   17   12    3      1.16     -0.31 
   17   12    4     -0.63     -0.47 
   17   12    5     -0.09     -0.04 
   17   12    6      0.63     -0.32 
   17   12    7     -0.20     -0.38 
   17   12    8      0.30      0.41 
   17   12    9     -0.04      0.24 
   18   12    0     -2.35      0.14 
   18   12    1     -0.94     -2.51 
   18   12    2      1.32      0.72 
   18   12    3      1.26      1.34 
   18   12    4     -0.15     -0.89 
   18   12    5      0.11      0.96 
   18   12    6      0.54     -0.28 
   18   12    7     -0.83      0.37 
   18   12    8      0.10     -0.06 
   19   12    0      2.72     -0.22 
   19   12    1     -0.49      2.16 
   19   12    2     -2.00      1.29 
   19   12    3      1.00     -0.53 
   19   12    4     -0.03     -0.29 
   19   12    5      0.21      0.48 
   19   12    6     -0.29     -0.12 
   19   12    7      0.13     -0.16 
   19   12    8      0.04      0.37 
   20   12    0     -2.04      0.17 
   20   12    1     -1.01     -2.15 
   20   12    2      1.05      0.54 
   20   12    3      0.98      1.30 
   20   12    4     -0.65     -0.39 
   20   12    5     -0.07      0.08 
   20   12    6      0.49     -0.11 
   20   12    7     -0.59      0.32 
   20   12    8      0.40     -0.17 
   21   12    0      2.13     -0.07 
   21   12    1     -0.51      1.51 
   21   12    2     -1.40      0.88 
   21   12    3      0.11     -0.47 
   21   12    4      0.21     -0.39 
   21   12    5      0.01      0.71 
   21   12    6     -0.42     -0.02 
   21   12    7      0.05      0.09 
   22   12    0     -1.08      0.12 
   22   12    1     -0.48     -1.50 
   22   12    2      0.46      0.03 
   22   12    3      0.63      0.36 
   22   12    4     -0.86      0.16 
   22   12    5     -0.11     -0.40 
   22   12    6      0.19      0.05 
   22   12    7     -0.15      0.10 
   23   12    0      1.34      0.11 
   23   12    1     -0.19      0.50 
   23   12    2     -0.27      0.30 
   23   12    3     -0.70     -0.41 
   23   12    4      0.26     -0.27 
   23   12    5     -0.25      0.54 
   23   12    6     -0.09     -0.01 
   24   12    0     -0.04      0.05 
   24   12    1     -0.05     -0.48 
   24   12    2      0.08     -0.57 
   24   12    3      0.15     -0.21 
   24   12    4     -0.70      0.23 
   24   12    5      0.03     -0.32 
   25   12    0      0.13      0.21 
   25   12    1      0.39     -0.17 
   25   12    2      0.22     -0.01 
   25   12    3     -0.66     -0.32 
   25   12    4      0.12      0.05 
   25   12    5     -0.15      0.19 
   26   12    0      0.42     -0.02 
   26   12    1     -0.06      0.27 
   26   12    2      0.03     -0.67 
   26   12    3     -0.23     -0.17 
   26   12    4     -0.24      0.08 
   27   12    0     -0.53      0.17 
   27   12    1      0.52     -0.24 
   27   12    2      0.09     -0.07 
    0   13    1      0.06      4.99 
    0   13    2     -0.11     -1.53 
    0   13    3      0.22     -0.54 
    0   13    4     -0.26     -0.61 
    0   13    5      0.46      3.42 
    0   13    6     -0.38     -0.92 
    0   13    7      0.35     -0.46 
    0   13    8      0.00     -2.46 
    0   13    9     -0.08      1.45 
    0   13   10      0.09     -0.32 
    0   13   11     -0.38      0.24 
    1   13    0     -3.67      0.19 
    1   13    1     -0.16     -1.33 
    1   13    2      3.77      0.46 
    1   13    3     -1.52     -0.27 
    1   13    4     -1.05     -0.08 
    1   13    5      0.00      0.43 
    1   13    6      1.64      0.47 
    1   13    7      1.61     -0.19 
    1   13    8     -1.78      0.27 
    1   13    9      0.01     -0.56 
    1   13   10     -0.45      0.53 
    1   13   11      0.27     -0.17 
    2   13    0      3.31     -0.25 
    2   13    1     -1.29      4.30 
    2   13    2     -0.29     -1.35 
    2   13    3     -0.25      0.13 
    2   13    4     -0.22     -0.30 
    2   13    5     -1.04      2.75 
    2   13    6      1.10     -1.15 
    2   13    7     -0.06     -0.17 
    2   13    8      0.40     -2.13 
    2   13    9     -0.63      1.36 
    2   13   10     -0.04     -0.34 
    2   13   11     -0.08      0.40 
    3   13    0     -3.51      0.16 
    3   13    1      0.03     -3.15 
    3   13    2      1.64      1.06 
    3   13    3     -1.40     -0.61 
    3   13    4     -0.14     -0.40 
    3   13    5      0.24      1.41 
    3   13    6      1.04      0.80 
    3   13    7      0.58     -0.04 
    3   13    8     -1.12     -0.43 
    3   13    9      0.10      0.00 
    3   13   10     -0.46      0.35 
    3   13   11      0.47      0.07 
    4   13    0      4.46     -0.10 
    4   13    1     -1.47      2.54 
    4   13    2     -0.75     -0.70 
    4   13    3     -0.25      1.39 
    4   13    4     -0.37      0.42 
    4   13    5     -2.13      0.98 
    4   13    6      2.25     -1.39 
    4   13    7     -0.16      0.11 
    4   13    8      0.46     -0.93 
    4   13    9     -0.92      0.84 
    4   13   10     -0.11     -0.12 
    4   13   11      0.14      0.38 
    5   13    0     -2.42      0.05 
    5   13    1     -0.35     -3.38 
    5   13    2     -0.73      0.68 
    5   13    3     -1.00     -0.39 
    5   13    4      1.02     -1.32 
    5   13    5      0.92      2.34 
    5   13    6     -0.12      0.80 
    5   13    7     -0.51     -0.12 
    5   13    8     -0.32     -1.03 
    5   13    9      0.16      0.35 
    5   13   10     -0.18      0.11 
    5   13   11      0.33      0.07 
    6   13    0      3.36      0.11 
    6   13    1     -0.34      0.55 
    6   13    2     -1.50      0.42 
    6   13    3      0.56      2.25 
    6   13    4     -1.17      1.05 
    6   13    5     -2.31     -1.05 
    6   13    6      2.59     -1.53 
    6   13    7      0.14      0.31 
    6   13    8      0.23      0.22 
    6   13    9     -0.80      0.24 
    6   13   10     -0.14      0.01 
    6   13   11      0.20      0.31 
    7   13    0     -0.44     -0.06 
    7   13    1     -1.30     -2.85 
    7   13    2     -1.72      0.06 
    7   13    3     -0.34     -0.45 
    7   13    4      2.13     -2.16 
    7   13    5      1.52      2.86 
    7   13    6     -1.15      0.72 
    7   13    7     -0.99     -0.41 
    7   13    8      0.18     -1.11 
    7   13    9      0.19      0.30 
    7   13   10      0.06     -0.11 
    8   13    0      2.19      0.26 
    8   13    1      0.96     -0.76 
    8   13    2     -1.99      1.38 
    8   13    3      1.70      2.47 
    8   13    4     -2.53      0.89 
    8   13    5     -1.71     -2.38 
    8   13    6      2.25     -1.46 
    8   13    7      0.45      0.27 
    8   13    8      0.05      0.69 
    8   13    9     -0.37     -0.14 
    8   13   10     -0.15     -0.03 
    9   13    0      1.03     -0.12 
    9   13    1     -1.69     -2.81 
    9   13    2     -1.44      0.07 
    9   13    3      0.59     -1.41 
    9   13    4      2.83     -2.07 
    9   13    5      1.47      2.80 
    9   13    6     -1.39      0.79 
    9   13    7     -0.85     -0.73 
    9   13    8      0.19     -0.54 
    9   13    9      0.17     -0.01 
    9   13   10      0.04     -0.26 
   10   13    0      2.81      0.25 
   10   13    1      1.14     -0.92 
   10   13    2     -1.64      1.57 
   10   13    3      2.12      2.27 
   10   13    4     -3.53     -0.08 
   10   13    5     -1.04     -2.57 
   10   13    6      1.90     -1.15 
   10   13    7      0.27     -0.03 
   10   13    8      0.22      0.54 
   10   13    9      0.00     -0.19 
   10   13   10     -0.09     -0.08 
   11   13    0      0.88     -0.13 
   11   13    1     -0.99     -3.43 
   11   13    2     -0.80      0.63 
   11   13    3      1.56     -2.49 
   11   13    4      2.76     -1.22 
   11   13    5      0.87      2.46 
   11   13    6     -0.88      0.89 
   11   13    7     -0.55     -0.83 
   11   13    8     -0.13      0.25 
   11   13    9      0.06     -0.26 
   11   13   10     -0.09     -0.26 
   12   13    0      4.53      0.09 
   12   13    1      0.23     -0.18 
   12   13    2     -0.85      1.28 
   12   13    3      1.57      1.64 
   12   13    4     -3.32     -0.94 
   12   13    5     -0.80     -1.92 
   12   13    6      1.84     -0.72 
   12   13    7     -0.30     -0.41 
   12   13    8      0.55      0.28 
   12   13    9      0.08      0.02 
   12   13   10      0.03     -0.04 
   13   13    0     -0.42     -0.09 
   13   13    1     -0.19     -3.81 
   13   13    2     -0.08      1.01 
   13   13    3      2.05     -2.19 
   13   13    4      1.92     -0.58 
   13   13    5      0.32      2.15 
   13   13    6     -0.15      0.73 
   13   13    7     -0.51     -0.59 
   13   13    8     -0.40      0.67 
   13   13    9     -0.10     -0.24 
   14   13    0      5.22     -0.11 
   14   13    1     -0.65      0.91 
   14   13    2     -0.71      1.20 
   14   13    3      0.93      0.59 
   14   13    4     -2.07     -0.97 
   14   13    5     -0.72     -1.02 
   14   13    6      1.60     -0.40 
   14   13    7     -0.61     -0.63 
   14   13    8      0.59      0.25 
   14   13    9      0.02      0.22 
   15   13    0     -1.70      0.01 
   15   13    1     -0.34     -3.44 
   15   13    2      0.73      0.97 
   15   13    3      1.90     -0.36 
   15   13    4      0.73     -0.65 
   15   13    5      0.14      1.79 
   15   13    6      0.35      0.31 
   15   13    7     -0.74     -0.14 
   15   13    8     -0.37      0.53 
   15   13    9     -0.21     -0.06 
   16   13    0      4.19     -0.25 
   16   13    1     -0.84      1.82 
   16   13    2     -1.53      1.44 
   16   13    3      0.92     -0.36 
   16   13    4     -0.75     -0.58 
   16   13    5     -0.42     -0.17 
   16   13    6      0.78     -0.30 
   16   13    7     -0.30     -0.59 
   16   13    8      0.23      0.40 
   16   13    9      0.07      0.18 
   17   13    0     -2.31      0.11 
   17   13    1     -1.02     -2.71 
   17   13    2      1.24      0.83 
   17   13    3      1.52      1.45 
   17   13    4     -0.29     -0.88 
   17   13    5      0.10      1.09 
   17   13    6      0.56      0.03 
   17   13    7     -0.91      0.18 
   17   13    8     -0.08      0.16 
   18   13    0      2.84     -0.26 
   18   13    1     -0.72      2.12 
   18   13    2     -2.22      1.44 
   18   13    3      1.00     -0.67 
   18   13    4      0.01     -0.53 
   18   13    5     -0.06      0.54 
   18   13    6     -0.14     -0.31 
   18   13    7      0.17     -0.36 
   18   13    8     -0.10      0.40 
   19   13    0     -2.14      0.14 
   19   13    1     -1.16     -2.13 
   19   13    2      1.04      0.67 
   19   13    3      1.28      1.75 
   19   13    4     -0.90     -0.65 
   19   13    5      0.00      0.20 
   19   13    6      0.52      0.07 
   19   13    7     -0.70      0.15 
   19   13    8      0.18     -0.07 
   20   13    0      2.21     -0.14 
   20   13    1     -0.72      1.61 
   20   13    2     -1.75      0.97 
   20   13    3      0.43     -0.49 
   20   13    4      0.29     -0.76 
   20   13    5     -0.07      0.87 
   20   13    6     -0.41     -0.23 
   20   13    7      0.20     -0.11 
   21   13    0     -1.26      0.08 
   21   13    1     -0.62     -1.57 
   21   13    2      0.43      0.28 
   21   13    3      1.00      0.83 
   21   13    4     -1.06     -0.15 
   21   13    5     -0.07     -0.36 
   21   13    6      0.26      0.15 
   21   13    7     -0.20     -0.01 
   22   13    0      1.73      0.06 
   22   13    1     -0.55      0.62 
   22   13    2     -0.56      0.38 
   22   13    3     -0.39     -0.34 
   22   13    4      0.32     -0.66 
   22   13    5     -0.29      0.69 
   22   13    6     -0.11     -0.06 
   23   13    0     -0.14      0.01 
   23   13    1     -0.15     -0.74 
   23   13    2      0.06     -0.27 
   23   13    3      0.47     -0.05 
   23   13    4     -0.79      0.09 
   23   13    5     -0.02     -0.36 
   23   13    6      0.00     -0.01 
   24   13    0      0.70      0.23 
   24   13    1     -0.06     -0.12 
   24   13    2      0.20      0.05 
   24   13    3     -0.57     -0.28 
   24   13    4      0.13     -0.17 
   24   13    5     -0.21      0.27 
   25   13    0      0.43     -0.05 
   25   13    1     -0.11      0.02 
   25   13    2      0.06     -0.45 
   25   13    3     -0.10     -0.32 
   25   13    4     -0.28      0.06 
   26   13    0     -0.19      0.25 
   26   13    1      0.23     -0.20 
   26   13    2      0.24     -0.05 
   26   13    3     -0.12     -0.05 
   27   13    0      0.18     -0.08 
   27   13    1     -0.13      0.18 
   27   13    2      0.06     -0.07 
    0   14    0     -3.54      0.14 
    0   14    1     -0.80     -0.01 
    0   14    2      2.61     -0.03 
    0   14    3     -0.36      0.05 
    0   14    4     -1.73      0.07 
    0   14    5      1.66     -0.19 
    0   14    6      0.33      0.36 
    0   14    7      2.25     -0.51 
    0   14    8     -2.33      0.69 
    0   14    9      0.48     -0.89 
    0   14   10     -0.50      0.70 
    0   14   11     -0.02     -0.49 
    1   14    0      1.21     -0.19 
    1   14    1     -0.68      3.91 
    1   14    2     -0.06     -0.37 
    1   14    3     -0.02     -0.11 
    1   14    4     -0.45      0.08 
    1   14    5     -0.09      2.37 
    1   14    6      0.15     -0.90 
    1   14    7      0.41     -0.63 
    1   14    8     -0.08     -1.48 
    1   14    9     -0.20      0.86 
    1   14   10      0.07     -0.10 
    1   14   11     -0.25      0.03 
    2   14    0     -3.02      0.12 
    2   14    1     -0.96     -1.36 
    2   14    2      1.92      0.36 
    2   14    3     -0.51     -0.14 
    2   14    4     -1.01     -0.65 
    2   14    5      1.52      1.38 
    2   14    6      0.21      0.35 
    2   14    7      1.60      0.00 
    2   14    8     -1.89     -0.16 
    2   14    9      0.41     -0.11 
    2   14   10     -0.49      0.45 
    2   14   11      0.13     -0.14 
    3   14    0      2.73     -0.13 
    3   14    1     -1.36      2.62 
    3   14    2     -0.14      0.12 
    3   14    3     -0.25      0.59 
    3   14    4     -0.59      0.54 
    3   14    5     -1.31      1.04 
    3   14    6      1.42     -1.07 
    3   14    7      0.29     -0.47 
    3   14    8     -0.05     -0.80 
    3   14    9     -0.43      0.53 
    3   14   10     -0.17      0.08 
    3   14   11      0.13      0.05 
    4   14    0     -1.67      0.02 
    4   14    1     -1.44     -1.88 
    4   14    2      0.53      0.15 
    4   14    3     -0.70     -0.08 
    4   14    4      0.53     -1.58 
    4   14    5      1.32      2.56 
    4   14    6     -0.17      0.25 
    4   14    7      0.27      0.21 
    4   14    8     -0.94     -0.97 
    4   14    9      0.21      0.43 
    4   14   10     -0.19      0.15 
    4   14   11      0.19      0.06 
    5   14    0      2.40      0.01 
    5   14    1     -0.45      0.85 
    5   14    2     -0.66      0.83 
    5   14    3      0.36      1.45 
    5   14    4     -0.96      0.96 
    5   14    5     -1.87     -0.77 
    5   14    6      2.24     -1.25 
    5   14    7      0.33     -0.20 
    5   14    8     -0.04      0.04 
    5   14    9     -0.54      0.17 
    5   14   10     -0.34      0.22 
    6   14    0      0.00     -0.08 
    6   14    1     -1.90     -1.85 
    6   14    2     -0.54     -0.33 
    6   14    3     -0.59     -0.23 
    6   14    4      2.07     -2.32 
    6   14    5      1.19      3.00 
    6   14    6     -0.73      0.21 
    6   14    7     -0.68     -0.01 
    6   14    8     -0.16     -1.30 
    6   14    9      0.07      0.41 
    6   14   10      0.18     -0.08 
    7   14    0      1.71      0.14 
    7   14    1      1.00     -0.40 
    7   14    2     -1.21      1.23 
    7   14    3      1.49      2.16 
    7   14    4     -1.84      0.76 
    7   14    5     -1.50     -2.05 
    7   14    6      2.27     -1.29 
    7   14    7      0.47      0.08 
    7   14    8      0.02      0.44 
    7   14    9     -0.44      0.04 
    7   14   10     -0.39      0.14 
    8   14    0      0.90     -0.11 
    8   14    1     -1.65     -2.21 
    8   14    2     -1.01     -0.27 
    8   14    3      0.10     -1.13 
    8   14    4      2.91     -2.20 
    8   14    5      1.02      2.75 
    8   14    6     -1.14      0.32 
    8   14    7     -0.75     -0.38 
    8   14    8      0.03     -0.93 
    8   14    9      0.08      0.00 
    8   14   10      0.26     -0.23 
    9   14    0      2.47      0.17 
    9   14    1      1.39     -0.61 
    9   14    2     -1.24      1.13 
    9   14    3      2.11      2.50 
    9   14    4     -2.80     -0.07 
    9   14    5     -0.76     -2.35 
    9   14    6      1.85     -1.06 
    9   14    7      0.34      0.13 
    9   14    8      0.21      0.36 
    9   14    9     -0.18      0.10 
    9   14   10     -0.34     -0.01 
   10   14    0      0.38     -0.07 
   10   14    1     -0.61     -3.18 
   10   14    2     -1.08      0.36 
   10   14    3      1.18     -2.18 
   10   14    4      2.78     -1.33 
   10   14    5      0.73      2.27 
   10   14    6     -1.10      0.50 
   10   14    7     -0.36     -0.56 
   10   14    8     -0.24     -0.10 
   10   14    9      0.12     -0.35 
   10   14   10      0.06     -0.28 
   11   14    0      4.32      0.10 
   11   14    1      0.47     -0.01 
   11   14    2     -0.89      0.98 
   11   14    3      1.68      2.14 
   11   14    4     -2.95     -0.79 
   11   14    5     -0.44     -1.90 
   11   14    6      1.56     -0.61 
   11   14    7     -0.16     -0.12 
   11   14    8      0.47      0.18 
   11   14    9      0.03      0.19 
   11   14   10     -0.22     -0.05 
   12   14    0     -0.92     -0.01 
   12   14    1      0.16     -3.96 
   12   14    2     -0.68      0.88 
   12   14    3      1.99     -2.07 
   12   14    4      1.86     -0.55 
   12   14    5      0.42      1.95 
   12   14    6     -0.61      0.56 
   12   14    7     -0.22     -0.44 
   12   14    8     -0.48      0.57 
   12   14    9      0.02     -0.38 
   12   14   10     -0.11     -0.19 
   13   14    0      5.27     -0.01 
   13   14    1     -0.65      0.89 
   13   14    2     -0.95      1.28 
   13   14    3      0.86      0.98 
   13   14    4     -2.05     -0.82 
   13   14    5     -0.57     -1.15 
   13   14    6      1.34     -0.26 
   13   14    7     -0.57     -0.46 
   13   14    8      0.50      0.20 
   13   14    9      0.09      0.21 
   14   14    0     -1.93      0.06 
   14   14    1     -0.20     -3.81 
   14   14    2      0.22      0.94 
   14   14    3      2.09     -0.47 
   14   14    4      0.65     -0.45 
   14   14    5      0.24      1.64 
   14   14    6      0.03      0.42 
   14   14    7     -0.56     -0.16 
   14   14    8     -0.40      0.68 
   14   14    9     -0.18     -0.19 
   15   14    0      4.40     -0.11 
   15   14    1     -1.05      1.65 
   15   14    2     -1.71      1.80 
   15   14    3      0.59     -0.30 
   15   14    4     -0.80     -0.49 
   15   14    5     -0.57     -0.33 
   15   14    6      0.76     -0.25 
   15   14    7     -0.42     -0.62 
   15   14    8      0.20      0.36 
   15   14    9      0.13      0.12 
   16   14    0     -2.27      0.11 
   16   14    1     -1.10     -2.98 
   16   14    2      1.04      0.83 
   16   14    3      1.78      1.34 
   16   14    4     -0.40     -0.69 
   16   14    5      0.16      1.02 
   16   14    6      0.48      0.26 
   16   14    7     -0.92      0.04 
   16   14    8     -0.15      0.39 
   16   14    9     -0.25     -0.06 
   17   14    0      2.90     -0.16 
   17   14    1     -0.95      1.96 
   17   14    2     -2.35      1.84 
   17   14    3      0.77     -0.85 
   17   14    4      0.05     -0.56 
   17   14    5     -0.27      0.45 
   17   14    6     -0.04     -0.42 
   17   14    7      0.09     -0.53 
   17   14    8     -0.13      0.40 
   18   14    0     -2.06      0.10 
   18   14    1     -1.33     -2.17 
   18   14    2      1.05      0.74 
   18   14    3      1.57      1.91 
   18   14    4     -1.06     -0.66 
   18   14    5      0.09      0.19 
   18   14    6      0.53      0.24 
   18   14    7     -0.78      0.01 
   18   14    8      0.00      0.09 
   19   14    0      2.13     -0.13 
   19   14    1     -0.88      1.60 
   19   14    2     -1.97      1.20 
   19   14    3      0.59     -0.62 
   19   14    4      0.35     -0.98 
   19   14    5     -0.10      0.89 
   19   14    6     -0.41     -0.41 
   19   14    7      0.30     -0.34 
   20   14    0     -1.31      0.03 
   20   14    1     -0.73     -1.52 
   20   14    2      0.44      0.46 
   20   14    3      1.36      1.19 
   20   14    4     -1.20     -0.33 
   20   14    5      0.01     -0.34 
   20   14    6      0.28      0.24 
   20   14    7     -0.22     -0.12 
   21   14    0      1.81     -0.03 
   21   14    1     -0.76      0.70 
   21   14    2     -0.81      0.40 
   21   14    3     -0.04     -0.27 
   21   14    4      0.35     -1.05 
   21   14    5     -0.20      0.74 
   21   14    6     -0.17     -0.14 
   21   14    7      0.04     -0.19 
   22   14    0     -0.21     -0.06 
   22   14    1     -0.16     -0.78 
   22   14    2      0.01     -0.04 
   22   14    3      0.81      0.24 
   22   14    4     -0.82     -0.07 
   22   14    5     -0.06     -0.35 
   22   14    6      0.04      0.08 
   23   14    0      1.04      0.12 
   23   14    1     -0.38     -0.07 
   23   14    2      0.13     -0.04 
   23   14    3     -0.39     -0.12 
   23   14    4      0.17     -0.53 
   23   14    5     -0.20      0.28 
   24   14    0      0.48     -0.10 
   24   14    1     -0.09     -0.06 
   24   14    2      0.05     -0.29 
   24   14    3      0.05     -0.25 
   24   14    4     -0.20      0.01 
   24   14    5     -0.07     -0.13 
   25   14    0      0.08      0.20 
   25   14    1     -0.03     -0.19 
   25   14    2      0.35     -0.15 
   25   14    3     -0.11      0.04 
   25   14    4     -0.13      0.01 
   26   14    0      0.28     -0.07 
   26   14    1     -0.15      0.20 
   26   14    2      0.15     -0.01 
   26   14    3     -0.34     -0.39 
   27   14    0     -0.15      0.15 
    0   15    1      0.04      2.99 
    0   15    2     -0.07      0.54 
    0   15    3      0.15     -0.28 
    0   15    4     -0.28      0.94 
    0   15    5      0.48      1.14 
    0   15    6     -0.45     -0.15 
    0   15    7      0.43     -1.21 
    0   15    8     -0.14     -0.52 
    0   15    9     -0.01      0.28 
    0   15   10      0.18      0.16 
    1   15    0     -2.85      0.08 
    1   15    1     -1.27     -0.43 
    1   15    2      1.39      0.10 
    1   15    3      0.16     -0.01 
    1   15    4     -1.25     -0.42 
    1   15    5      2.40      0.78 
    1   15    6     -0.42      0.11 
    1   15    7      2.15     -0.19 
    1   15    8     -2.25      0.20 
    1   15    9      0.60     -0.34 
    1   15   10     -0.44      0.49 
    2   15    0      1.51     -0.04 
    2   15    1     -0.91      2.38 
    2   15    2     -0.06      0.71 
    2   15    3      0.19      0.06 
    2   15    4     -1.06      1.02 
    2   15    5     -0.19      0.51 
    2   15    6      0.35     -0.26 
    2   15    7      0.67     -1.21 
    2   15    8     -0.55     -0.21 
    2   15    9      0.09      0.01 
    2   15   10     -0.16      0.36 
    3   15    0     -1.43     -0.01 
    3   15    1     -1.84     -1.04 
    3   15    2      1.00      0.06 
    3   15    3     -0.21     -0.07 
    3   15    4      0.06     -1.48 
    3   15    5      1.97      2.39 
    3   15    6     -0.50     -0.20 
    3   15    7      1.16      0.22 
    3   15    8     -1.54     -0.58 
    3   15    9      0.33      0.35 
    3   15   10     -0.20      0.20 
    4   15    0      2.04     -0.03 
    4   15    1     -0.73      1.08 
    4   15    2     -0.21      1.03 
    4   15    3      0.56      0.78 
    4   15    4     -1.47      1.02 
    4   15    5     -0.85     -0.76 
    4   15    6      1.29     -0.64 
    4   15    7      0.70     -0.88 
    4   15    8     -0.64      0.19 
    4   15    9      0.03     -0.19 
    4   15   10     -0.47      0.51 
    5   15    0      0.31     -0.10 
    5   15    1     -2.31     -1.34 
    5   15    2      0.49     -0.14 
    5   15    3     -0.55     -0.35 
    5   15    4      1.82     -2.17 
    5   15    5      1.27      3.03 
    5   15    6     -0.61     -0.20 
    5   15    7     -0.03      0.09 
    5   15    8     -0.64     -1.01 
    5   15    9      0.03      0.41 
    5   15   10      0.16      0.04 
    6   15    0      2.04     -0.01 
    6   15    1      0.27      0.03 
    6   15    2     -0.45      1.04 
    6   15    3      1.32      1.69 
    6   15    4     -1.83      0.60 
    6   15    5     -0.99     -1.77 
    6   15    6      1.89     -0.96 
    6   15    7      0.60     -0.34 
    6   15    8     -0.37      0.34 
    6   15    9     -0.15     -0.10 
    6   15   10     -0.58      0.41 
    7   15    0      0.98     -0.13 
    7   15    1     -1.86     -1.88 
    7   15    2     -0.18     -0.05 
    7   15    3     -0.30     -1.13 
    7   15    4      2.90     -2.07 
    7   15    5      0.70      2.76 
    7   15    6     -0.86      0.04 
    7   15    7     -0.51     -0.33 
    7   15    8     -0.20     -0.85 
    7   15    9     -0.05     -0.04 
    7   15   10      0.37     -0.05 
    8   15    0      2.82     -0.01 
    8   15    1      0.77     -0.22 
    8   15    2     -0.53      0.69 
    8   15    3      1.83      2.42 
    8   15    4     -2.25     -0.16 
    8   15    5     -0.63     -2.04 
    8   15    6      1.90     -0.93 
    8   15    7      0.35      0.09 
    8   15    8      0.06      0.19 
    8   15    9     -0.20      0.18 
    8   15   10     -0.53      0.16 
    9   15    0      0.12     -0.08 
    9   15    1     -0.60     -2.89 
    9   15    2     -0.89      0.43 
    9   15    3      0.61     -1.95 
    9   15    4      2.77     -1.29 
    9   15    5      0.42      2.17 
    9   15    6     -1.09      0.30 
    9   15    7     -0.26     -0.56 
    9   15    8     -0.31     -0.24 
    9   15    9      0.05     -0.46 
    9   15   10      0.24     -0.15 
   10   15    0      4.34     -0.01 
   10   15    1      0.21      0.23 
   10   15    2     -0.55      0.58 
   10   15    3      1.52      2.39 
   10   15    4     -2.34     -0.69 
   10   15    5     -0.34     -1.71 
   10   15    6      1.59     -0.56 
   10   15    7     -0.09      0.15 
   10   15    8      0.36      0.04 
   10   15    9     -0.07      0.37 
   10   15   10     -0.39      0.00 
   11   15    0     -1.37      0.01 
   11   15    1      0.29     -3.78 
   11   15    2     -1.08      0.80 
   11   15    3      1.60     -1.81 
   11   15    4      1.73     -0.53 
   11   15    5      0.36      1.75 
   11   15    6     -0.97      0.42 
   11   15    7     -0.04     -0.44 
   11   15    8     -0.51      0.39 
   11   15    9      0.07     -0.50 
   12   15    0      5.15     -0.01 
   12   15    1     -0.68      0.92 
   12   15    2     -0.94      1.18 
   12   15    3      0.71      1.34 
   12   15    4     -1.71     -0.62 
   12   15    5     -0.44     -1.14 
   12   15    6      1.21     -0.21 
   12   15    7     -0.48     -0.12 
   12   15    8      0.40      0.10 
   12   15    9      0.08      0.33 
   13   15    0     -2.28      0.09 
   13   15    1     -0.11     -3.85 
   13   15    2     -0.36      0.78 
   13   15    3      2.02     -0.41 
   13   15    4      0.49     -0.32 
   13   15    5      0.32      1.42 
   13   15    6     -0.40      0.39 
   13   15    7     -0.35     -0.17 
   13   15    8     -0.41      0.65 
   13   15    9     -0.10     -0.29 
   14   15    0      4.36      0.02 
   14   15    1     -1.08      1.50 
   14   15    2     -1.77      2.07 
   14   15    3      0.27     -0.11 
   14   15    4     -0.65     -0.31 
   14   15    5     -0.58     -0.45 
   14   15    6      0.68     -0.22 
   14   15    7     -0.48     -0.42 
   14   15    8      0.18      0.28 
   14   15    9      0.13      0.13 
   15   15    0     -2.31      0.13 
   15   15    1     -1.18     -3.14 
   15   15    2      0.71      0.67 
   15   15    3      1.91      1.22 
   15   15    4     -0.47     -0.48 
   15   15    5      0.23      0.83 
   15   15    6      0.26      0.32 
   15   15    7     -0.86      0.00 
   15   15    8     -0.13      0.48 
   15   15    9     -0.24     -0.13 
   16   15    0      2.89      0.04 
   16   15    1     -1.03      1.76 
   16   15    2     -2.36      2.33 
   16   15    3      0.43     -0.95 
   16   15    4      0.15     -0.43 
   16   15    5     -0.38      0.29 
   16   15    6      0.00     -0.48 
   16   15    7     -0.08     -0.54 
   16   15    8     -0.07      0.36 
   17   15    0     -1.88      0.11 
   17   15    1     -1.56     -2.26 
   17   15    2      1.08      0.71 
   17   15    3      1.76      1.81 
   17   15    4     -1.07     -0.52 
   17   15    5      0.15      0.06 
   17   15    6      0.53      0.28 
   17   15    7     -0.86     -0.05 
   17   15    8     -0.03      0.20 
   18   15    0      2.02      0.02 
   18   15    1     -0.95      1.48 
   18   15    2     -2.02      1.64 
   18   15    3      0.58     -0.83 
   18   15    4      0.41     -0.99 
   18   15    5     -0.07      0.78 
   18   15    6     -0.39     -0.56 
   18   15    7      0.23     -0.50 
   18   15    8     -0.08      0.24 
   19   15    0     -1.15      0.01 
   19   15    1     -0.92     -1.52 
   19   15    2      0.57      0.61 
   19   15    3      1.65      1.24 
   19   15    4     -1.24     -0.34 
   19   15    5      0.10     -0.39 
   19   15    6      0.32      0.23 
   19   15    7     -0.27     -0.17 
   20   15    0      1.74     -0.02 
   20   15    1     -0.84      0.68 
   20   15    2     -0.96      0.61 
   20   15    3      0.29     -0.32 
   20   15    4      0.31     -1.27 
   20   15    5      0.00      0.71 
   20   15    6     -0.25     -0.23 
   20   15    7      0.14     -0.41 
   21   15    0     -0.13     -0.10 
   21   15    1     -0.20     -0.78 
   21   15    2      0.01      0.19 
   21   15    3      1.16      0.41 
   21   15    4     -0.86     -0.18 
   21   15    5     -0.01     -0.33 
   21   15    6      0.03      0.08 
   22   15    0      1.16     -0.02 
   22   15    1     -0.53     -0.08 
   22   15    2      0.00     -0.07 
   22   15    3     -0.08      0.02 
   22   15    4      0.11     -0.87 
   22   15    5     -0.04      0.26 
   22   15    6      0.04      0.19 
   23   15    0      0.62     -0.15 
   23   15    1     -0.06     -0.04 
   23   15    2     -0.01     -0.15 
   23   15    3      0.29     -0.07 
   23   15    4     -0.13     -0.08 
   23   15    5     -0.16     -0.08 
   24   15    0      0.22      0.03 
   24   15    1     -0.19     -0.24 
   24   15    2      0.36     -0.29 
   24   15    3     -0.05      0.20 
   24   15    4     -0.09     -0.24 
   25   15    0      0.50     -0.10 
   25   15    1     -0.17      0.33 
   25   15    2      0.19     -0.03 
   25   15    3     -0.34     -0.26 
   26   15    0     -0.23      0.06 
   26   15    1     -0.13      0.10 
   26   15    2      0.32     -0.31 
    0   16    0     -2.99      0.01 
    0   16    1     -0.97     -0.01 
    0   16    2      0.86      0.04 
    0   16    3     -0.11      0.00 
    0   16    4     -0.24      0.08 
    0   16    5      2.22     -0.07 
    0   16    6     -0.36      0.06 
    0   16    7      1.77     -0.23 
    0   16    8     -1.82      0.32 
    0   16    9      0.40     -0.43 
    0   16   10     -0.26      0.34 
    1   16    0      0.65      0.11 
    1   16    1     -0.34      2.22 
    1   16    2     -0.09      0.65 
    1   16    3      0.32     -0.04 
    1   16    4     -0.92      1.75 
    1   16    5      0.33     -0.52 
    1   16    6     -0.22      0.67 
    1   16    7      0.57     -1.74 
    1   16    8     -0.58      0.46 
    1   16    9      0.28     -0.42 
    1   16   10     -0.07      0.54 
    2   16    0     -2.12     -0.03 
    2   16    1     -1.30     -0.64 
    2   16    2      0.84      0.13 
    2   16    3     -0.18     -0.20 
    2   16    4      0.20     -1.02 
    2   16    5      2.17      1.70 
    2   16    6     -0.61     -0.37 
    2   16    7      1.49      0.03 
    2   16    8     -1.61     -0.18 
    2   16    9      0.25      0.22 
    2   16   10     -0.12      0.14 
    3   16    0      1.64      0.05 
    3   16    1     -0.61      1.46 
    3   16    2     -0.18      0.71 
    3   16    3      0.87      0.48 
    3   16    4     -1.96      1.38 
    3   16    5      0.13     -1.10 
    3   16    6      0.29      0.18 
    3   16    7      0.93     -1.44 
    3   16    8     -1.16      0.55 
    3   16    9      0.56     -0.58 
    3   16   10     -0.45      0.72 
    4   16    0     -0.36     -0.08 
    4   16    1     -1.87     -1.16 
    4   16    2      0.89      0.18 
    4   16    3     -0.47     -0.60 
    4   16    4      1.56     -1.72 
    4   16    5      1.57      2.66 
    4   16    6     -0.68     -0.39 
    4   16    7      0.62     -0.11 
    4   16    8     -0.97     -0.47 
    4   16    9     -0.01      0.37 
    4   16   10      0.12      0.08 
    5   16    0      2.38     -0.04 
    5   16    1     -0.36      0.63 
    5   16    2     -0.09      0.57 
    5   16    3      1.31      1.34 
    5   16    4     -2.24      0.61 
    5   16    5     -0.27     -1.59 
    5   16    6      1.12     -0.52 
    5   16    7      0.82     -0.75 
    5   16    8     -1.00      0.37 
    5   16    9      0.39     -0.41 
    5   16   10     -0.65      0.64 
    6   16    0      0.63     -0.11 
    6   16    1     -1.75     -1.77 
    6   16    2      0.54      0.37 
    6   16    3     -0.48     -1.26 
    6   16    4      2.66     -1.71 
    6   16    5      0.80      2.61 
    6   16    6     -0.75     -0.01 
    6   16    7     -0.05     -0.61 
    6   16    8     -0.45     -0.37 
    6   16    9     -0.14     -0.08 
    6   16   10      0.31      0.15 
    7   16    0      3.36     -0.13 
    7   16    1     -0.19      0.31 
    7   16    2      0.08      0.23 
    7   16    3      1.44      2.14 
    7   16    4     -2.09     -0.22 
    7   16    5     -0.50     -1.68 
    7   16    6      1.74     -0.81 
    7   16    7      0.41     -0.06 
    7   16    8     -0.39      0.09 
    7   16    9      0.05      0.01 
    7   16   10     -0.61      0.37 
    8   16    0      0.01     -0.10 
    8   16    1     -0.77     -2.61 
    8   16    2     -0.31      0.70 
    8   16    3      0.12     -1.78 
    8   16    4      2.63     -1.10 
    8   16    5      0.32      2.07 
    8   16    6     -0.96      0.37 
    8   16    7     -0.13     -0.91 
    8   16    8     -0.38      0.00 
    8   16    9     -0.05     -0.57 
    8   16   10      0.31      0.11 
    9   16    0      4.53     -0.17 
    9   16    1     -0.50      0.51 
    9   16    2     -0.01      0.23 
    9   16    3      1.06      2.29 
    9   16    4     -1.74     -0.62 
    9   16    5     -0.52     -1.43 
    9   16    6      1.78     -0.56 
    9   16    7     -0.06      0.26 
    9   16    8      0.13     -0.05 
    9   16    9     -0.08      0.36 
    9   16   10     -0.44      0.12 
   10   16    0     -1.47     -0.04 
   10   16    1      0.06     -3.35 
   10   16    2     -0.99      0.82 
   10   16    3      1.04     -1.46 
   10   16    4      1.60     -0.47 
   10   16    5      0.25      1.59 
   10   16    6     -1.08      0.48 
   10   16    7      0.01     -0.76 
   10   16    8     -0.50      0.39 
   10   16    9      0.06     -0.64 
   11   16    0      4.96     -0.12 
   11   16    1     -0.94      0.94 
   11   16    2     -0.66      1.00 
   11   16    3      0.37      1.45 
   11   16    4     -1.11     -0.44 
   11   16    5     -0.56     -1.03 
   11   16    6      1.35     -0.19 
   11   16    7     -0.39      0.14 
   11   16    8      0.25      0.04 
   11   16    9      0.03      0.39 
   12   16    0     -2.43      0.04 
   12   16    1     -0.23     -3.50 
   12   16    2     -0.70      0.59 
   12   16    3      1.67     -0.14 
   12   16    4      0.37     -0.26 
   12   16    5      0.28      1.20 
   12   16    6     -0.73      0.39 
   12   16    7     -0.23     -0.35 
   12   16    8     -0.41      0.56 
   12   16    9      0.00     -0.37 
   13   16    0      4.11      0.01 
   13   16    1     -1.03      1.36 
   13   16    2     -1.66      2.12 
   13   16    3     -0.04      0.08 
   13   16    4     -0.27     -0.13 
   13   16    5     -0.60     -0.52 
   13   16    6      0.70     -0.17 
   13   16    7     -0.44     -0.17 
   13   16    8      0.10      0.23 
   13   16    9      0.12      0.18 
   14   16    0     -2.37      0.11 
   14   16    1     -1.26     -3.00 
   14   16    2      0.36      0.39 
   14   16    3      1.79      1.24 
   14   16    4     -0.46     -0.34 
   14   16    5      0.19      0.61 
   14   16    6      0.00      0.27 
   14   16    7     -0.77     -0.07 
   14   16    8     -0.10      0.44 
   14   16    9     -0.16     -0.14 
   15   16    0      2.72      0.16 
   15   16    1     -0.89      1.59 
   15   16    2     -2.26      2.61 
   15   16    3      0.12     -0.88 
   15   16    4      0.39     -0.30 
   15   16    5     -0.40      0.11 
   15   16    6      0.05     -0.49 
   15   16    7     -0.21     -0.42 
   15   16    8     -0.03      0.29 
   16   16    0     -1.74      0.12 
   16   16    1     -1.74     -2.27 
   16   16    2      1.08      0.53 
   16   16    3      1.75      1.66 
   16   16    4     -0.89     -0.38 
   16   16    5      0.07     -0.11 
   16   16    6      0.51      0.19 
   16   16    7     -0.93     -0.04 
   16   16    8      0.06      0.22 
   17   16    0      1.89      0.21 
   17   16    1     -0.84      1.36 
   17   16    2     -1.94      2.05 
   17   16    3      0.48     -0.95 
   17   16    4      0.53     -0.90 
   17   16    5     -0.03      0.58 
   17   16    6     -0.32     -0.65 
   17   16    7      0.04     -0.51 
   17   16    8      0.05      0.20 
   18   16    0     -0.91      0.06 
   18   16    1     -1.16     -1.59 
   18   16    2      0.82      0.67 
   18   16    3      1.74      1.09 
   18   16    4     -1.05     -0.28 
   18   16    5      0.07     -0.49 
   18   16    6      0.41      0.10 
   18   16    7     -0.40     -0.14 
   19   16    0      1.65      0.13 
   19   16    1     -0.80      0.62 
   19   16    2     -0.98      0.97 
   19   16    3      0.53     -0.46 
   19   16    4      0.27     -1.30 
   19   16    5      0.20      0.59 
   19   16    6     -0.25     -0.34 
   19   16    7      0.07     -0.51 
   20   16    0      0.09     -0.06 
   20   16    1     -0.33     -0.87 
   20   16    2      0.16      0.43 
   20   16    3      1.42      0.34 
   20   16    4     -0.82     -0.20 
   20   16    5      0.05     -0.32 
   20   16    6      0.05     -0.01 
   21   16    0      1.20     -0.01 
   21   16    1     -0.56     -0.17 
   21   16    2     -0.11      0.11 
   21   16    3      0.30      0.01 
   21   16    4     -0.03     -1.05 
   21   16    5      0.20      0.22 
   21   16    6     -0.01      0.18 
   22   16    0      0.87     -0.15 
   22   16    1     -0.08     -0.10 
   22   16    2     -0.06      0.04 
   22   16    3      0.60     -0.01 
   22   16    4     -0.17     -0.16 
   22   16    5     -0.12      0.00 
   23   16    0      0.31     -0.10 
   23   16    1     -0.26     -0.39 
   23   16    2      0.26     -0.29 
   23   16    3      0.17      0.30 
   23   16    4     -0.18     -0.46 
   23   16    5      0.19     -0.07 
   24   16    0      0.83     -0.13 
   24   16    1     -0.22      0.41 
   24   16    2      0.14     -0.02 
   24   16    3     -0.23     -0.08 
   24   16    4      0.42     -0.02 
   25   16    0     -0.32     -0.09 
   25   16    1     -0.16     -0.02 
   25   16    2      0.31     -0.41 
   26   16    0      0.15     -0.05 
    0   17    1     -0.11      2.30 
    0   17    2      0.09     -0.10 
    0   17    3     -0.17      0.26 
    0   17    4      0.01      2.24 
    0   17    5      0.01     -1.50 
    0   17    6     -0.09      1.11 
    0   17    7      0.01     -1.67 
    0   17    8     -0.03      0.69 
    0   17    9      0.07     -0.54 
    0   17   10      0.07      0.52 
    1   17    0     -3.21     -0.09 
    1   17    1     -0.25     -0.34 
    1   17    2      0.63      0.10 
    1   17    3     -0.91     -0.21 
    1   17    4      1.16     -0.45 
    1   17    5      1.59      0.81 
    1   17    6     -0.25     -0.36 
    1   17    7      0.95      0.01 
    1   17    8     -0.97     -0.07 
    1   17    9     -0.16      0.19 
    1   17   10      0.07     -0.06 
    2   17    0      1.05      0.14 
    2   17    1     -0.23      2.00 
    2   17    2     -0.21     -0.15 
    2   17    3      0.74      0.53 
    2   17    4     -1.67      1.89 
    2   17    5      0.42     -1.63 
    2   17    6     -0.16      0.82 
    2   17    7      0.73     -1.58 
    2   17    8     -1.14      0.78 
    2   17    9      0.70     -0.77 
    2   17   10     -0.29      0.75 
    3   17    0     -1.89     -0.07 
    3   17    1     -0.69     -0.99 
    3   17    2      0.79      0.29 
    3   17    3     -0.79     -0.75 
    3   17    4      1.64     -1.07 
    3   17    5      1.57      1.84 
    3   17    6     -0.61     -0.32 
    3   17    7      0.75     -0.39 
    3   17    8     -0.80     -0.04 
    3   17    9     -0.25      0.35 
    3   17   10      0.15     -0.04 
    4   17    0      2.11      0.04 
    4   17    1     -0.34      1.42 
    4   17    2     -0.12     -0.25 
    4   17    3      1.21      1.19 
    4   17    4     -2.41      0.90 
    4   17    5      0.25     -1.57 
    4   17    6      0.39     -0.10 
    4   17    7      0.91     -0.87 
    4   17    8     -1.47      0.40 
    4   17    9      0.81     -0.63 
    4   17   10     -0.53      0.72 
    5   17    0     -0.58     -0.06 
    5   17    1     -0.95     -1.62 
    5   17    2      0.78      0.54 
    5   17    3     -0.58     -1.31 
    5   17    4      2.26     -1.17 
    5   17    5      1.16      2.10 
    5   17    6     -0.80      0.12 
    5   17    7      0.37     -1.01 
    5   17    8     -0.54      0.18 
    5   17    9     -0.26     -0.05 
    5   17   10      0.21      0.19 
    6   17    0      3.31     -0.10 
    6   17    1     -0.63      0.99 
    6   17    2      0.25     -0.35 
    6   17    3      1.07      1.84 
    6   17    4     -2.13     -0.10 
    6   17    5     -0.30     -1.33 
    6   17    6      1.29     -0.75 
    6   17    7      0.54     -0.10 
    6   17    8     -0.97     -0.02 
    6   17    9      0.44     -0.22 
    6   17   10     -0.54      0.48 
    7   17    0     -0.46     -0.07 
    7   17    1     -0.64     -2.26 
    7   17    2      0.21      0.78 
    7   17    3     -0.12     -1.55 
    7   17    4      2.24     -0.81 
    7   17    5      0.65      1.84 
    7   17    6     -0.94      0.60 
    7   17    7      0.15     -1.43 
    7   17    8     -0.43      0.46 
    7   17    9     -0.14     -0.61 
    7   17   10      0.22      0.33 
    8   17    0      4.37     -0.20 
    8   17    1     -1.08      0.86 
    8   17    2      0.33     -0.08 
    8   17    3      0.49      1.96 
    8   17    4     -1.37     -0.51 
    8   17    5     -0.75     -1.06 
    8   17    6      1.83     -0.66 
    8   17    7      0.00      0.28 
    8   17    8     -0.28     -0.12 
    8   17    9      0.06      0.16 
    9   17    0     -1.38     -0.09 
    9   17    1     -0.25     -2.75 
    9   17    2     -0.54      0.75 
    9   17    3      0.59     -1.02 
    9   17    4      1.39     -0.39 
    9   17    5      0.34      1.46 
    9   17    6     -1.03      0.73 
    9   17    7      0.07     -1.29 
    9   17    8     -0.47      0.61 
    9   17    9      0.03     -0.74 
   10   17    0      4.58     -0.22 
   10   17    1     -1.30      0.97 
   10   17    2     -0.30      0.84 
   10   17    3     -0.13      1.26 
   10   17    4     -0.54     -0.28 
   10   17    5     -0.88     -0.86 
   10   17    6      1.61     -0.22 
   10   17    7     -0.32      0.21 
   10   17    8      0.01      0.08 
   10   17    9      0.02      0.29 
   11   17    0     -2.21     -0.06 
   11   17    1     -0.55     -2.86 
   11   17    2     -0.62      0.39 
   11   17    3      1.21      0.24 
   11   17    4      0.33     -0.23 
   11   17    5      0.20      1.05 
   11   17    6     -0.81      0.53 
   11   17    7     -0.19     -0.76 
   11   17    8     -0.39      0.56 
   11   17    9      0.07     -0.44 
   12   17    0      3.68     -0.10 
   12   17    1     -1.05      1.21 
   12   17    2     -1.40      2.01 
   12   17    3     -0.39      0.12 
   12   17    4      0.20      0.01 
   12   17    5     -0.73     -0.58 
   12   17    6      0.88     -0.07 
   12   17    7     -0.34     -0.07 
   12   17    8     -0.06      0.30 
   12   17    9      0.12      0.16 
   13   17    0     -2.25      0.02 
   13   17    1     -1.40     -2.56 
   13   17    2      0.18      0.12 
   13   17    3      1.47      1.42 
   13   17    4     -0.31     -0.28 
   13   17    5      0.02      0.43 
   13   17    6     -0.17      0.26 
   13   17    7     -0.70     -0.28 
   13   17    8     -0.11      0.37 
   13   17    9     -0.04     -0.13 
   14   17    0      2.41      0.09 
   14   17    1     -0.67      1.44 
   14   17    2     -2.08      2.58 
   14   17    3     -0.12     -0.72 
   14   17    4      0.70     -0.22 
   14   17    5     -0.41     -0.11 
   14   17    6      0.15     -0.38 
   14   17    7     -0.21     -0.32 
   14   17    8     -0.09      0.30 
   15   17    0     -1.64      0.08 
   15   17    1     -1.83     -2.08 
   15   17    2      1.04      0.28 
   15   17    3      1.52      1.63 
   15   17    4     -0.51     -0.29 
   15   17    5     -0.17     -0.26 
   15   17    6      0.47      0.06 
   15   17    7     -0.94     -0.08 
   15   17    8      0.11      0.16 
   16   17    0      1.68      0.25 
   16   17    1     -0.56      1.32 
   16   17    2     -1.79      2.16 
   16   17    3      0.37     -0.87 
   16   17    4      0.75     -0.86 
   16   17    5     -0.01      0.34 
   16   17    6     -0.21     -0.64 
   16   17    7     -0.13     -0.44 
   16   17    8      0.12      0.14 
   17   17    0     -0.74      0.09 
   17   17    1     -1.32     -1.59 
   17   17    2      1.07      0.61 
   17   17    3      1.58      0.93 
   17   17    4     -0.60     -0.22 
   17   17    5     -0.15     -0.59 
   17   17    6      0.54     -0.08 
   17   17    7     -0.54     -0.08 
   18   17    0      1.53      0.26 
   18   17    1     -0.60      0.63 
   18   17    2     -0.89      1.21 
   18   17    3      0.66     -0.53 
   18   17    4      0.37     -1.26 
   18   17    5      0.28      0.43 
   18   17    6     -0.15     -0.43 
   18   17    7     -0.13     -0.48 
   19   17    0      0.30      0.02 
   19   17    1     -0.50     -1.00 
   19   17    2      0.44      0.59 
   19   17    3      1.44      0.16 
   19   17    4     -0.58     -0.20 
   19   17    5     -0.01     -0.34 
   19   17    6      0.16     -0.17 
   20   17    0      1.21      0.11 
   20   17    1     -0.50     -0.26 
   20   17    2     -0.14      0.40 
   20   17    3      0.62     -0.10 
   20   17    4     -0.13     -1.06 
   20   17    5      0.37      0.17 
   20   17    6      0.02      0.10 
   21   17    0      1.15     -0.08 
   21   17    1     -0.18     -0.28 
   21   17    2     -0.02      0.27 
   21   17    3      0.83     -0.10 
   21   17    4     -0.23     -0.21 
   21   17    5     -0.04      0.08 
   22   17    0      0.41     -0.07 
   22   17    1     -0.29     -0.64 
   22   17    2      0.13     -0.07 
   22   17    3      0.45      0.27 
   22   17    4     -0.36     -0.53 
   22   17    5      0.31     -0.07 
   23   17    0      1.24     -0.12 
   23   17    1     -0.30      0.32 
   23   17    2      0.01      0.09 
   23   17    3      0.01     -0.01 
   23   17    4      0.29     -0.11 
   24   17    0     -0.31     -0.16 
   24   17    1     -0.21     -0.30 
   24   17    2      0.16     -0.31 
   24   17    3      0.31      0.49 
   25   17    0      0.55     -0.08 
   25   17    1     -0.30      0.53 
    0   18    0     -3.87     -0.19 
    0   18    1      0.73      0.02 
    0   18    2      0.58     -0.01 
    0   18    3     -1.85      0.05 
    0   18    4      2.22     -0.12 
    0   18    5      0.65      0.25 
    0   18    6      0.26     -0.46 
    0   18    7     -0.04      0.45 
    0   18    8      0.04     -0.35 
    0   18    9     -0.72      0.32 
    0   18   10      0.22     -0.28 
    1   18    0      0.47      0.10 
    1   18    1     -0.03      2.41 
    1   18    2     -0.05     -1.15 
    1   18    3      0.14      0.72 
    1   18    4     -0.64      2.15 
    1   18    5      0.02     -1.94 
    1   18    6      0.00      0.88 
    1   18    7      0.17     -1.10 
    1   18    8     -0.57      0.60 
    1   18    9      0.43     -0.65 
    1   18   10     -0.11      0.59 
    2   18    0     -3.30     -0.14 
    2   18    1      0.54     -0.68 
    2   18    2      0.63      0.18 
    2   18    3     -1.53     -0.66 
    2   18    4      2.07     -0.42 
    2   18    5      1.03      0.90 
    2   18    6     -0.24     -0.18 
    2   18    7      0.20     -0.41 
    2   18    8     -0.10      0.04 
    2   18    9     -0.69      0.40 
    2   18   10      0.26     -0.25 
    3   18    0      1.36      0.08 
    3   18    1      0.04      2.11 
    3   18    2     -0.18     -1.15 
    3   18    3      0.75      1.13 
    3   18    4     -1.83      1.30 
    3   18    5      0.24     -1.59 
    3   18    6      0.12      0.09 
    3   18    7      0.64     -0.57 
    3   18    8     -1.38      0.24 
    3   18    9      0.83     -0.59 
    3   18   10     -0.28      0.59 
    4   18    0     -2.17     -0.05 
    4   18    1      0.19     -1.27 
    4   18    2      0.67      0.36 
    4   18    3     -0.89     -1.18 
    4   18    4      1.97     -0.54 
    4   18    5      1.30      1.27 
    4   18    6     -0.77      0.33 
    4   18    7      0.40     -1.26 
    4   18    8     -0.25      0.47 
    4   18    9     -0.51      0.07 
    4   18   10      0.17      0.05 
    5   18    0      2.49      0.02 
    5   18    1     -0.33      1.68 
    5   18    2      0.08     -0.96 
    5   18    3      0.65      1.57 
    5   18    4     -1.92      0.23 
    5   18    5     -0.18     -1.04 
    5   18    6      0.83     -0.75 
    5   18    7      0.55      0.13 
    5   18    8     -1.30     -0.25 
    5   18    9      0.67     -0.29 
    5   18   10     -0.32      0.41 
    6   18    0     -1.46     -0.02 
    6   18    1     -0.05     -1.74 
    6   18    2      0.40      0.49 
    6   18    3     -0.20     -1.21 
    6   18    4      1.66     -0.44 
    6   18    5      1.17      1.37 
    6   18    6     -1.02      0.81 
    6   18    7      0.43     -1.79 
    6   18    8     -0.36      0.78 
    6   18    9     -0.25     -0.48 
    7   18    0      3.49     -0.07 
    7   18    1     -0.98      1.28 
    7   18    2      0.29     -0.36 
    7   18    3      0.01      1.55 
    7   18    4     -1.18     -0.27 
    7   18    5     -0.83     -0.67 
    7   18    6      1.59     -0.84 
    7   18    7      0.11      0.41 
    7   18    8     -0.70     -0.30 
    7   18    9      0.25     -0.01 
    8   18    0     -1.51     -0.06 
    8   18    1     -0.29     -2.03 
    8   18    2     -0.10      0.42 
    8   18    3      0.41     -0.54 
    8   18    4      1.00     -0.29 
    8   18    5      0.75      1.28 
    8   18    6     -0.99      0.94 
    8   18    7      0.25     -1.73 
    8   18    8     -0.42      0.83 
    8   18    9     -0.02     -0.72 
    9   18    0      3.75     -0.15 
    9   18    1     -1.32      1.03 
    9   18    2     -0.15      0.73 
    9   18    3     -0.59      0.90 
    9   18    4     -0.24     -0.10 
    9   18    5     -1.12     -0.61 
    9   18    6      1.70     -0.32 
    9   18    7     -0.22      0.20 
    9   18    8     -0.28      0.08 
    9   18    9      0.05      0.10 
   10   18    0     -1.85     -0.11 
   10   18    1     -0.83     -2.11 
   10   18    2     -0.28      0.13 
   10   18    3      0.86      0.63 
   10   18    4      0.27     -0.24 
   10   18    5      0.28      0.98 
   10   18    6     -0.71      0.68 
   10   18    7     -0.15     -1.20 
   10   18    8     -0.36      0.63 
   10   18    9      0.09     -0.49 
   11   18    0      3.07     -0.15 
   11   18    1     -1.04      1.05 
   11   18    2     -1.14      1.86 
   11   18    3     -0.69      0.01 
   11   18    4      0.49      0.12 
   11   18    5     -0.89     -0.59 
   11   18    6      1.07      0.04 
   11   18    7     -0.23     -0.15 
   11   18    8     -0.25      0.45 
   11   18    9      0.12      0.04 
   12   18    0     -1.89     -0.08 
   12   18    1     -1.54     -2.00 
   12   18    2      0.25     -0.06 
   12   18    3      1.10      1.58 
   12   18    4     -0.07     -0.25 
   12   18    5     -0.17      0.35 
   12   18    6     -0.15      0.30 
   12   18    7     -0.64     -0.60 
   12   18    8     -0.15      0.35 
   13   18    0      2.05     -0.06 
   13   18    1     -0.50      1.28 
   13   18    2     -1.86      2.33 
   13   18    3     -0.26     -0.58 
   13   18    4      0.90     -0.21 
   13   18    5     -0.40     -0.34 
   13   18    6      0.27     -0.15 
   13   18    7     -0.12     -0.37 
   13   18    8     -0.25      0.44 
   14   18    0     -1.47      0.00 
   14   18    1     -1.80     -1.78 
   14   18    2      1.02      0.12 
   14   18    3      1.19      1.63 
   14   18    4     -0.03     -0.22 
   14   18    5     -0.50     -0.37 
   14   18    6      0.45     -0.01 
   14   18    7     -0.90     -0.24 
   14   18    8      0.06      0.13 
   15   18    0      1.46      0.11 
   15   18    1     -0.25      1.30 
   15   18    2     -1.65      1.93 
   15   18    3      0.33     -0.65 
   15   18    4      0.95     -0.90 
   15   18    5      0.02      0.04 
   15   18    6     -0.11     -0.49 
   15   18    7     -0.16     -0.42 
   15   18    8      0.03      0.15 
   16   18    0     -0.67      0.06 
   16   18    1     -1.32     -1.48 
   16   18    2      1.25      0.50 
   16   18    3      1.26      0.88 
   16   18    4      0.00     -0.20 
   16   18    5     -0.52     -0.67 
   16   18    6      0.64     -0.21 
   16   18    7     -0.61     -0.09 
   17   18    0      1.36      0.23 
   17   18    1     -0.31      0.73 
   17   18    2     -0.78      1.15 
   17   18    3      0.70     -0.43 
   17   18    4      0.57     -1.28 
   17   18    5      0.25      0.22 
   17   18    6     -0.01     -0.44 
   17   18    7     -0.29     -0.38 
   18   18    0      0.37      0.05 
   18   18    1     -0.60     -1.03 
   18   18    2      0.74      0.62 
   18   18    3      1.23      0.08 
   18   18    4     -0.14     -0.22 
   18   18    5     -0.26     -0.37 
   18   18    6      0.32     -0.29 
   18   18    7     -0.03     -0.04 
   19   18    0      1.14      0.22 
   19   18    1     -0.34     -0.23 
   19   18    2     -0.09      0.56 
   19   18    3      0.76     -0.15 
   19   18    4     -0.03     -1.03 
   19   18    5      0.33      0.10 
   19   18    6      0.16      0.00 
   20   18    0      1.32     -0.01 
   20   18    1     -0.29     -0.43 
   20   18    2      0.10      0.42 
   20   18    3      0.86     -0.20 
   20   18    4     -0.16     -0.24 
   20   18    5     -0.05      0.12 
   20   18    6     -0.05     -0.18 
   21   18    0      0.49      0.08 
   21   18    1     -0.27     -0.83 
   21   18    2      0.07      0.22 
   21   18    3      0.64      0.15 
   21   18    4     -0.44     -0.49 
   21   18    5      0.32     -0.03 
   22   18    0      1.57     -0.06 
   22   18    1     -0.40      0.13 
   22   18    2     -0.11      0.24 
   22   18    3      0.22     -0.04 
   22   18    4      0.08     -0.15 
   23   18    0     -0.20     -0.07 
   23   18    1     -0.28     -0.65 
   23   18    2     -0.01     -0.04 
   23   18    3      0.45      0.41 
   24   18    0      0.98     -0.06 
   24   18    1     -0.44      0.42 
   24   18    2      0.01      0.23 
    0   19    1     -0.15      2.38 
    0   19    2      0.13     -1.74 
    0   19    3     -0.37      0.83 
    0   19    4      0.33      1.90 
    0   19    5     -0.43     -1.72 
    0   19    6      0.21      0.32 
    0   19    7     -0.29     -0.21 
    0   19    8      0.08      0.06 
    0   19    9      0.08     -0.33 
    1   19    0     -3.70     -0.26 
    1   19    1      1.24     -0.30 
    1   19    2      0.53      0.05 
    1   19    3     -2.13     -0.36 
    1   19    4      2.32     -0.05 
    1   19    5      0.30      0.29 
    1   19    6      0.15     -0.17 
    1   19    7     -0.58     -0.03 
    1   19    8      0.71     -0.19 
    1   19    9     -1.08      0.47 
    2   19    0      0.64      0.00 
    2   19    1      0.24      2.30 
    2   19    2     -0.09     -1.71 
    2   19    3      0.09      1.00 
    2   19    4     -0.73      1.48 
    2   19    5     -0.19     -1.44 
    2   19    6      0.30     -0.09 
    2   19    7      0.12      0.08 
    2   19    8     -0.79     -0.15 
    2   19    9      0.51     -0.31 
    3   19    0     -3.13     -0.15 
    3   19    1      1.01     -0.81 
    3   19    2      0.51      0.10 
    3   19    3     -1.37     -0.91 
    3   19    4      1.84      0.05 
    3   19    5      0.96      0.43 
    3   19    6     -0.52      0.46 
    3   19    7     -0.02     -1.14 
    3   19    8      0.33      0.42 
    3   19    9     -0.84      0.21 
    4   19    0      1.38      0.05 
    4   19    1      0.22      2.04 
    4   19    2     -0.07     -1.36 
    4   19    3      0.12      1.23 
    4   19    4     -1.21      0.63 
    4   19    5     -0.30     -0.83 
    4   19    6      0.67     -0.83 
    4   19    7      0.30      0.61 
    4   19    8     -1.12     -0.62 
    4   19    9      0.57     -0.12 
    5   19    0     -2.43     -0.03 
    5   19    1      0.60     -1.13 
    5   19    2      0.36      0.04 
    5   19    3     -0.37     -0.86 
    5   19    4      1.16      0.02 
    5   19    5      1.43      0.71 
    5   19    6     -1.04      0.90 
    5   19    7      0.46     -1.79 
    5   19    8     -0.08      0.79 
    5   19    9     -0.44     -0.23 
    6   19    0      2.14      0.08 
    6   19    1     -0.30      1.61 
    6   19    2      0.02     -0.55 
    6   19    3     -0.35      1.11 
    6   19    4     -0.91      0.09 
    6   19    5     -0.76     -0.38 
    6   19    6      1.24     -1.02 
    6   19    7      0.14      0.73 
    6   19    8     -0.86     -0.65 
    6   19    9      0.30      0.01 
    7   19    0     -1.93     -0.01 
    7   19    1     -0.03     -1.29 
    7   19    2      0.11     -0.10 
    7   19    3      0.36     -0.13 
    7   19    4      0.51     -0.12 
    7   19    5      1.25      1.00 
    7   19    6     -1.03      0.95 
    7   19    7      0.46     -1.81 
    7   19    8     -0.32      0.82 
    7   19    9     -0.11     -0.52 
    8   19    0      2.50      0.04 
    8   19    1     -0.80      1.15 
    8   19    2     -0.28      0.64 
    8   19    3     -0.82      0.51 
    8   19    4     -0.21      0.13 
    8   19    5     -1.06     -0.34 
    8   19    6      1.46     -0.50 
    8   19    7     -0.07      0.29 
    8   19    8     -0.50     -0.10 
    8   19    9      0.08     -0.01 
    9   19    0     -1.69     -0.07 
    9   19    1     -0.84     -1.40 
    9   19    2      0.04     -0.23 
    9   19    3      0.73      0.89 
    9   19    4      0.10     -0.23 
    9   19    5      0.57      0.94 
    9   19    6     -0.61      0.66 
    9   19    7      0.01     -1.37 
    9   19    8     -0.32      0.60 
    9   19    9      0.06     -0.42 
   10   19    0      2.25     -0.04 
   10   19    1     -0.80      0.94 
   10   19    2     -1.04      1.70 
   10   19    3     -0.80     -0.18 
   10   19    4      0.42      0.22 
   10   19    5     -0.84     -0.51 
   10   19    6      1.03      0.08 
   10   19    7     -0.09     -0.27 
   10   19    8     -0.41      0.51 
   10   19    9      0.10     -0.09 
   11   19    0     -1.51     -0.09 
   11   19    1     -1.52     -1.52 
   11   19    2      0.41     -0.16 
   11   19    3      0.87      1.57 
   11   19    4      0.11     -0.22 
   11   19    5     -0.21      0.37 
   11   19    6     -0.02      0.27 
   11   19    7     -0.55     -0.84 
   11   19    8     -0.18      0.32 
   12   19    0      1.71     -0.11 
   12   19    1     -0.39      1.08 
   12   19    2     -1.68      2.03 
   12   19    3     -0.25     -0.50 
   12   19    4      0.80     -0.20 
   12   19    5     -0.29     -0.49 
   12   19    6      0.30      0.11 
   12   19    7      0.01     -0.54 
   12   19    8     -0.41      0.63 
   13   19    0     -1.21     -0.05 
   13   19    1     -1.64     -1.57 
   13   19    2      1.01      0.17 
   13   19    3      0.93      1.49 
   13   19    4      0.41     -0.14 
   13   19    5     -0.76     -0.40 
   13   19    6      0.48     -0.03 
   13   19    7     -0.81     -0.46 
   13   19    8     -0.05      0.12 
   14   19    0      1.35     -0.08 
   14   19    1     -0.07      1.21 
   14   19    2     -1.55      1.56 
   14   19    3      0.41     -0.41 
   14   19    4      0.92     -0.97 
   14   19    5      0.13     -0.24 
   14   19    6     -0.08     -0.22 
   14   19    7     -0.06     -0.49 
   14   19    8     -0.15      0.28 
   15   19    0     -0.61      0.02 
   15   19    1     -1.16     -1.40 
   15   19    2      1.28      0.53 
   15   19    3      0.98      0.80 
   15   19    4      0.57     -0.13 
   15   19    5     -0.87     -0.74 
   15   19    6      0.65     -0.24 
   15   19    7     -0.58     -0.21 
   16   19    0      1.23      0.06 
   16   19    1     -0.05      0.81 
   16   19    2     -0.76      0.87 
   16   19    3      0.76     -0.21 
   16   19    4      0.73     -1.36 
   16   19    5      0.22     -0.01 
   16   19    6      0.07     -0.33 
   16   19    7     -0.29     -0.31 
   17   19    0      0.32      0.03 
   17   19    1     -0.56     -0.98 
   17   19    2      0.92      0.62 
   17   19    3      0.95      0.11 
   17   19    4      0.36     -0.23 
   17   19    5     -0.58     -0.42 
   17   19    6      0.42     -0.31 
   17   19    7     -0.11     -0.06 
   18   19    0      0.99      0.19 
   18   19    1     -0.14     -0.11 
   18   19    2     -0.05      0.50 
   18   19    3      0.76     -0.10 
   18   19    4      0.23     -1.05 
   18   19    5      0.16      0.03 
   18   19    6      0.31     -0.07 
   19   19    0      1.28      0.00 
   19   19    1     -0.35     -0.43 
   19   19    2      0.24      0.44 
   19   19    3      0.72     -0.17 
   19   19    4      0.03     -0.26 
   19   19    5     -0.20      0.12 
   19   19    6      0.05     -0.17 
   20   19    0      0.45      0.20 
   20   19    1     -0.21     -0.89 
   20   19    2      0.09      0.40 
   20   19    3      0.61      0.05 
   20   19    4     -0.30     -0.43 
   20   19    5      0.15      0.01 
   21   19    0      1.68     -0.03 
   21   19    1     -0.49      0.02 
   21   19    2     -0.19      0.32 
   21   19    3      0.29     -0.07 
   21   19    4     -0.05     -0.14 
   22   19    0     -0.10      0.11 
   22   19    1     -0.34     -0.92 
   22   19    2     -0.09      0.24 
   22   19    3      0.46      0.28 
   22   19    4     -0.45     -0.06 
   23   19    0      1.27     -0.03 
   23   19    1     -0.54      0.25 
   23   19    2     -0.20      0.34 
   23   19    3     -0.09      0.13 
   24   19    0     -0.27      0.01 
   24   19    1     -0.45     -0.41 
    0   20    0     -3.07     -0.30 
    0   20    1      1.37     -0.04 
    0   20    2      0.30      0.06 
    0   20    3     -1.97     -0.04 
    0   20    4      1.87     -0.03 
    0   20    5     -0.05      0.10 
    0   20    6      0.17     -0.28 
    0   20    7     -0.91      0.49 
    0   20    8      1.07     -0.43 
    0   20    9     -1.10      0.44 
    1   20    0      0.19     -0.11 
    1   20    1      0.14      1.87 
    1   20    2      0.00     -1.70 
    1   20    3     -0.27      0.79 
    1   20    4      0.12      1.24 
    1   20    5     -0.50     -0.98 
    1   20    6      0.45     -0.49 
    1   20    7     -0.25      0.75 
    1   20    8     -0.17     -0.60 
    1   20    9      0.17      0.01 
    2   20    0     -2.93     -0.27 
    2   20    1      1.23     -0.45 
    2   20    2      0.37      0.03 
    2   20    3     -1.62     -0.60 
    2   20    4      1.61      0.37 
    2   20    5      0.39     -0.07 
    2   20    6     -0.21      0.41 
    2   20    7     -0.51     -0.72 
    2   20    8      0.83      0.17 
    2   20    9     -0.99      0.28 
    3   20    0      0.59     -0.02 
    3   20    1      0.45      1.84 
    3   20    2     -0.08     -1.37 
    3   20    3     -0.32      0.83 
    3   20    4     -0.30      0.81 
    3   20    5     -0.55     -0.59 
    3   20    6      0.79     -0.94 
    3   20    7     -0.13      1.09 
    3   20    8     -0.54     -0.98 
    3   20    9      0.24      0.17 
    4   20    0     -2.65     -0.14 
    4   20    1      0.89     -0.65 
    4   20    2      0.29     -0.18 
    4   20    3     -0.66     -0.59 
    4   20    4      0.88      0.45 
    4   20    5      1.14      0.12 
    4   20    6     -0.83      0.82 
    4   20    7      0.20     -1.44 
    4   20    8      0.31      0.53 
    4   20    9     -0.62      0.00 
    5   20    0      0.98      0.10 
    5   20    1      0.33      1.61 
    5   20    2     -0.16     -0.55 
    5   20    3     -0.59      0.64 
    5   20    4     -0.41      0.44 
    5   20    5     -0.68     -0.23 
    5   20    6      1.05     -1.09 
    5   20    7     -0.03      1.09 
    5   20    8     -0.60     -1.04 
    5   20    9      0.13      0.20 
    6   20    0     -2.23     -0.03 
    6   20    1      0.24     -0.70 
    6   20    2      0.18     -0.47 
    6   20    3      0.22      0.08 
    6   20    4      0.16      0.17 
    6   20    5      1.39      0.62 
    6   20    6     -1.00      0.75 
    6   20    7      0.54     -1.48 
    6   20    8     -0.11      0.53 
    6   20    9     -0.25     -0.21 
    7   20    0      1.25      0.17 
    7   20    1     -0.06      1.21 
    7   20    2     -0.47      0.58 
    7   20    3     -0.84      0.14 
    7   20    4     -0.21      0.40 
    7   20    5     -0.73     -0.19 
    7   20    6      1.09     -0.62 
    7   20    7      0.01      0.50 
    7   20    8     -0.50     -0.46 
    7   20    9      0.01      0.05 
    8   20    0     -1.75     -0.02 
    8   20    1     -0.62     -0.83 
    8   20    2      0.21     -0.54 
    8   20    3      0.65      0.93 
    8   20    4     -0.11     -0.13 
    8   20    5      0.86      0.87 
    8   20    6     -0.57      0.39 
    8   20    7      0.22     -1.12 
    8   20    8     -0.24      0.33 
    8   20    9     -0.03     -0.20 
    9   20    0      1.36      0.13 
    9   20    1     -0.29      0.91 
    9   20    2     -1.05      1.51 
    9   20    3     -0.68     -0.36 
    9   20    4      0.09      0.35 
    9   20    5     -0.48     -0.40 
    9   20    6      0.73      0.04 
    9   20    7      0.07     -0.27 
    9   20    8     -0.47      0.34 
   10   20    0     -1.35     -0.03 
   10   20    1     -1.26     -1.18 
   10   20    2      0.51     -0.21 
   10   20    3      0.77      1.34 
   10   20    4      0.14     -0.16 
   10   20    5     -0.06      0.45 
   10   20    6      0.08      0.06 
   10   20    7     -0.37     -0.76 
   10   20    8     -0.19      0.15 
   11   20    0      1.37     -0.02 
   11   20    1     -0.21      0.93 
   11   20    2     -1.55      1.73 
   11   20    3     -0.07     -0.47 
   11   20    4      0.36     -0.16 
   11   20    5      0.02     -0.53 
   11   20    6      0.15      0.27 
   11   20    7      0.15     -0.68 
   11   20    8     -0.48      0.70 
   12   20    0     -1.02     -0.01 
   12   20    1     -1.32     -1.52 
   12   20    2      0.93      0.36 
   12   20    3      0.82      1.10 
   12   20    4      0.64     -0.01 
   12   20    5     -0.80     -0.35 
   12   20    6      0.52     -0.12 
   12   20    7     -0.67     -0.55 
   12   20    8     -0.14      0.09 
   13   20    0      1.37     -0.13 
   13   20    1     -0.01      1.04 
   13   20    2     -1.49      1.23 
   13   20    3      0.59     -0.22 
   13   20    4      0.58     -0.98 
   13   20    5      0.36     -0.43 
   13   20    6     -0.16      0.05 
   13   20    7      0.07     -0.60 
   13   20    8     -0.30      0.43 
   14   20    0     -0.53      0.03 
   14   20    1     -0.87     -1.50 
   14   20    2      1.15      0.76 
   14   20    3      0.87      0.54 
   14   20    4      0.92      0.01 
   14   20    5     -1.03     -0.79 
   14   20    6      0.60     -0.21 
   14   20    7     -0.48     -0.37 
   15   20    0      1.24     -0.10 
   15   20    1      0.06      0.75 
   15   20    2     -0.83      0.61 
   15   20    3      0.87     -0.02 
   15   20    4      0.66     -1.42 
   15   20    5      0.28     -0.21 
   15   20    6      0.04     -0.16 
   15   20    7     -0.18     -0.30 
   16   20    0      0.26      0.02 
   16   20    1     -0.40     -1.01 
   16   20    2      0.89      0.71 
   16   20    3      0.82      0.12 
   16   20    4      0.70     -0.16 
   16   20    5     -0.77     -0.51 
   16   20    6      0.38     -0.24 
   16   20    7     -0.08     -0.15 
   17   20    0      0.84      0.07 
   17   20    1      0.00     -0.06 
   17   20    2     -0.13      0.38 
   17   20    3      0.72     -0.01 
   17   20    4      0.44     -1.10 
   17   20    5      0.00     -0.04 
   17   20    6      0.38     -0.07 
   18   20    0      1.13     -0.04 
   18   20    1     -0.32     -0.35 
   18   20    2      0.27      0.42 
   18   20    3      0.60     -0.01 
   18   20    4      0.21     -0.27 
   18   20    5     -0.36      0.08 
   18   20    6      0.10     -0.09 
   19   20    0      0.28      0.23 
   19   20    1     -0.14     -0.86 
   19   20    2      0.11      0.45 
   19   20    3      0.45      0.01 
   19   20    4      0.00     -0.43 
   19   20    5     -0.12      0.06 
   20   20    0      1.56     -0.07 
   20   20    1     -0.50      0.09 
   20   20    2     -0.26      0.27 
   20   20    3      0.25      0.03 
   20   20    4     -0.10     -0.12 
   20   20    5     -0.10      0.30 
   21   20    0     -0.12      0.25 
   21   20    1     -0.36     -1.04 
   21   20    2     -0.05      0.41 
   21   20    3      0.29      0.18 
   21   20    4     -0.31      0.00 
   22   20    0      1.29     -0.05 
   22   20    1     -0.57      0.19 
   22   20    2     -0.38      0.37 
   22   20    3     -0.05      0.11 
   23   20    0     -0.16      0.17 
   23   20    1     -0.56     -0.63 
    0   21    1      0.00      1.11 
    0   21    2     -0.10     -1.27 
    0   21    3     -0.08      0.56 
    0   21    4      0.24      0.74 
    0   21    5     -0.35     -0.43 
    0   21    6      0.18     -0.71 
    0   21    7     -0.17      1.05 
    0   21    8      0.04     -0.82 
    0   21    9      0.08      0.15 
    1   21    0     -2.00     -0.31 
    1   21    1      1.11     -0.28 
    1   21    2      0.12      0.16 
    1   21    3     -1.35     -0.33 
    1   21    4      1.07      0.35 
    1   21    5      0.02     -0.21 
    1   21    6     -0.15      0.27 
    1   21    7     -0.56     -0.26 
    1   21    8      0.84      0.00 
    1   21    9     -0.75      0.19 
    2   21    0      0.21     -0.09 
    2   21    1      0.32      1.21 
    2   21    2     -0.12     -1.08 
    2   21    3     -0.36      0.53 
    2   21    4      0.26      0.64 
    2   21    5     -0.62     -0.28 
    2   21    6      0.84     -0.94 
    2   21    7     -0.39      1.30 
    2   21    8     -0.03     -1.13 
    2   21    9     -0.01      0.35 
    3   21    0     -2.06     -0.25 
    3   21    1      0.85     -0.43 
    3   21    2      0.21     -0.03 
    3   21    3     -0.83     -0.39 
    3   21    4      0.70      0.63 
    3   21    5      0.54     -0.17 
    3   21    6     -0.52      0.61 
    3   21    7     -0.05     -0.92 
    3   21    8      0.52      0.24 
    3   21    9     -0.58      0.10 
    4   21    0      0.39      0.01 
    4   21    1      0.49      1.25 
    4   21    2     -0.24     -0.41 
    4   21    3     -0.61      0.25 
    4   21    4      0.12      0.59 
    4   21    5     -0.64     -0.18 
    4   21    6      1.06     -0.97 
    4   21    7     -0.31      1.25 
    4   21    8     -0.12     -1.25 
    4   21    9     -0.11      0.39 
    5   21    0     -2.03     -0.12 
    5   21    1      0.34     -0.41 
    5   21    2      0.24     -0.42 
    5   21    3     -0.08      0.12 
    5   21    4      0.12      0.43 
    5   21    5      0.99      0.31 
    5   21    6     -0.78      0.45 
    5   21    7      0.41     -0.93 
    5   21    8      0.12      0.14 
    5   21    9     -0.33      0.05 
    6   21    0      0.48      0.14 
    6   21    1      0.40      1.12 
    6   21    2     -0.56      0.52 
    6   21    3     -0.71     -0.19 
    6   21    4     -0.07      0.62 
    6   21    5     -0.40     -0.21 
    6   21    6      0.85     -0.58 
    6   21    7     -0.06      0.68 
    6   21    8     -0.24     -0.81 
    6   21    9     -0.14      0.20 
    7   21    0     -1.78     -0.02 
    7   21    1     -0.35     -0.51 
    7   21    2      0.32     -0.58 
    7   21    3      0.42      0.77 
    7   21    4     -0.15      0.07 
    7   21    5      0.81      0.74 
    7   21    6     -0.50      0.00 
    7   21    7      0.33     -0.58 
    7   21    8     -0.11     -0.10 
    8   21    0      0.69      0.18 
    8   21    1      0.19      0.94 
    8   21    2     -1.02      1.25 
    8   21    3     -0.45     -0.51 
    8   21    4     -0.20      0.49 
    8   21    5      0.02     -0.36 
    8   21    6      0.37      0.00 
    8   21    7      0.17     -0.14 
    8   21    8     -0.37      0.00 
    9   21    0     -1.42      0.03 
    9   21    1     -0.87     -0.96 
    9   21    2      0.53     -0.19 
    9   21    3      0.63      0.95 
    9   21    4      0.10     -0.03 
    9   21    5      0.07      0.52 
    9   21    6      0.10     -0.30 
    9   21    7     -0.15     -0.37 
    9   21    8     -0.14     -0.16 
   10   21    0      1.08      0.09 
   10   21    1      0.04      0.89 
   10   21    2     -1.39      1.39 
   10   21    3      0.17     -0.45 
   10   21    4     -0.17     -0.07 
   10   21    5      0.47     -0.48 
   10   21    6     -0.13      0.30 
   10   21    7      0.26     -0.66 
   10   21    8     -0.44      0.56 
   11   21    0     -1.04      0.07 
   11   21    1     -0.89     -1.54 
   11   21    2      0.78      0.55 
   11   21    3      0.76      0.56 
   11   21    4      0.64      0.15 
   11   21    5     -0.65     -0.26 
   11   21    6      0.50     -0.31 
   11   21    7     -0.49     -0.41 
   11   21    8     -0.17     -0.04 
   12   21    0      1.42     -0.06 
   12   21    1      0.03      0.88 
   12   21    2     -1.38      0.97 
   12   21    3      0.78     -0.12 
   12   21    4      0.05     -0.88 
   12   21    5      0.67     -0.46 
   12   21    6     -0.33      0.20 
   12   21    7      0.17     -0.63 
   13   21    0     -0.53      0.10 
   13   21    1     -0.52     -1.72 
   13   21    2      0.88      1.04 
   13   21    3      0.89      0.09 
   13   21    4      0.95      0.22 
   13   21    5     -0.92     -0.81 
   13   21    6      0.49     -0.19 
   13   21    7     -0.35     -0.45 
   14   21    0      1.35     -0.12 
   14   21    1      0.06      0.55 
   14   21    2     -0.92      0.50 
   14   21    3      0.98      0.09 
   14   21    4      0.37     -1.33 
   14   21    5      0.42     -0.31 
   14   21    6     -0.09      0.00 
   14   21    7     -0.05     -0.29 
   15   21    0      0.24      0.06 
   15   21    1     -0.21     -1.20 
   15   21    2      0.65      0.92 
   15   21    3      0.89     -0.02 
   15   21    4      0.75      0.00 
   15   21    5     -0.72     -0.63 
   15   21    6      0.23     -0.12 
   15   21    7      0.01     -0.27 
   16   21    0      0.79      0.00 
   16   21    1      0.04     -0.19 
   16   21    2     -0.31      0.40 
   16   21    3      0.70      0.03 
   16   21    4      0.48     -1.08 
   16   21    5     -0.05     -0.10 
   16   21    6      0.31     -0.03 
   17   21    0      1.03     -0.05 
   17   21    1     -0.25     -0.35 
   17   21    2      0.13      0.45 
   17   21    3      0.66      0.13 
   17   21    4      0.22     -0.21 
   17   21    5     -0.37     -0.02 
   17   21    6      0.03      0.00 
   18   21    0      0.09      0.20 
   18   21    1     -0.10     -0.91 
   18   21    2      0.02      0.53 
   18   21    3      0.27     -0.02 
   18   21    4      0.25     -0.45 
   18   21    5     -0.32      0.12 
   19   21    0      1.37     -0.12 
   19   21    1     -0.47      0.22 
   19   21    2     -0.39      0.19 
   19   21    3      0.28      0.21 
   19   21    4     -0.17     -0.10 
   19   21    5     -0.14      0.29 
   20   21    0     -0.27      0.32 
   20   21    1     -0.35     -1.09 
   20   21    2      0.01      0.50 
   20   21    3      0.04      0.12 
   20   21    4     -0.08     -0.01 
   21   21    0      1.12     -0.11 
   21   21    1     -0.52      0.28 
   21   21    2     -0.55      0.30 
   21   21    3     -0.05      0.15 
   22   21    0     -0.16      0.27 
   22   21    1     -0.59     -0.70 
   22   21    2     -0.10      0.23 
    0   22    0     -1.18     -0.21 
    0   22    1      1.00     -0.19 
    0   22    2     -0.17      0.27 
    0   22    3     -0.78     -0.21 
    0   22    4      0.40      0.18 
    0   22    5     -0.01     -0.23 
    0   22    6     -0.40      0.25 
    0   22    7     -0.06     -0.09 
    0   22    8      0.37      0.08 
    0   22    9     -0.22     -0.03 
    1   22    0      0.01     -0.03 
    1   22    1      0.18      0.62 
    1   22    2     -0.30     -0.83 
    1   22    3      0.03      0.43 
    1   22    4      0.19      0.34 
    1   22    5     -0.35     -0.07 
    1   22    6      0.53     -0.64 
    1   22    7     -0.28      1.08 
    1   22    8      0.10     -0.97 
    1   22    9     -0.02      0.30 
    2   22    0     -1.27     -0.26 
    2   22    1      0.83     -0.40 
    2   22    2      0.04      0.26 
    2   22    3     -0.74     -0.24 
    2   22    4      0.49      0.50 
    2   22    5      0.06     -0.19 
    2   22    6     -0.39      0.40 
    2   22    7      0.05     -0.53 
    2   22    8      0.33      0.13 
    3   22    0      0.21     -0.02 
    3   22    1      0.32      0.78 
    3   22    2     -0.37     -0.35 
    3   22    3     -0.30      0.11 
    3   22    4      0.34      0.49 
    3   22    5     -0.51     -0.18 
    3   22    6      1.02     -0.61 
    3   22    7     -0.46      1.06 
    3   22    8      0.21     -1.12 
    4   22    0     -1.50     -0.18 
    4   22    1      0.42     -0.41 
    4   22    2      0.26     -0.04 
    4   22    3     -0.36      0.10 
    4   22    4      0.26      0.48 
    4   22    5      0.33      0.18 
    4   22    6     -0.48      0.17 
    4   22    7      0.28     -0.46 
    4   22    8      0.18     -0.11 
    5   22    0      0.26      0.02 
    5   22    1      0.41      0.90 
    5   22    2     -0.59      0.36 
    5   22    3     -0.44     -0.35 
    5   22    4      0.15      0.66 
    5   22    5     -0.22     -0.36 
    5   22    6      0.82     -0.32 
    5   22    7     -0.22      0.63 
    5   22    8      0.08     -0.90 
    6   22    0     -1.60     -0.07 
    6   22    1     -0.10     -0.45 
    6   22    2      0.42     -0.31 
    6   22    3      0.03      0.56 
    6   22    4      0.05      0.24 
    6   22    5      0.36      0.61 
    6   22    6     -0.31     -0.32 
    6   22    7      0.28     -0.06 
    6   22    8      0.04     -0.44 
    7   22    0      0.41      0.07 
    7   22    1      0.36      0.94 
    7   22    2     -0.91      0.89 
    7   22    3     -0.23     -0.61 
    7   22    4     -0.21      0.57 
    7   22    5      0.35     -0.46 
    7   22    6      0.21      0.06 
    7   22    7      0.14     -0.02 
    7   22    8     -0.16     -0.31 
    8   22    0     -1.51      0.02 
    8   22    1     -0.46     -0.84 
    8   22    2      0.56     -0.07 
    8   22    3      0.32      0.58 
    8   22    4      0.15      0.15 
    8   22    5     -0.01      0.52 
    8   22    6      0.11     -0.62 
    8   22    7     -0.03      0.13 
    8   22    8     -0.05     -0.50 
    9   22    0      0.88      0.07 
    9   22    1      0.20      0.95 
    9   22    2     -1.15      0.95 
    9   22    3      0.30     -0.46 
    9   22    4     -0.45      0.04 
    9   22    5      0.82     -0.45 
    9   22    6     -0.34      0.24 
    9   22    7      0.31     -0.49 
    9   22    8     -0.31      0.25 
   10   22    0     -1.23      0.10 
   10   22    1     -0.44     -1.48 
   10   22    2      0.63      0.63 
   10   22    3      0.59      0.07 
   10   22    4      0.51      0.33 
   10   22    5     -0.46     -0.16 
   10   22    6      0.42     -0.51 
   10   22    7     -0.31     -0.08 
   10   22    8     -0.13     -0.23 
   11   22    0      1.39     -0.01 
   11   22    1      0.09      0.84 
   11   22    2     -1.15      0.67 
   11   22    3      0.83     -0.10 
   11   22    4     -0.34     -0.68 
   11   22    5      0.92     -0.39 
   11   22    6     -0.49      0.18 
   11   22    7      0.22     -0.52 
   12   22    0     -0.70      0.15 
   12   22    1     -0.17     -1.82 
   12   22    2      0.58      1.17 
   12   22    3      0.87     -0.39 
   12   22    4      0.74      0.43 
   12   22    5     -0.63     -0.79 
   12   22    6      0.34     -0.21 
   12   22    7     -0.22     -0.37 
   13   22    0      1.41     -0.05 
   13   22    1      0.08      0.39 
   13   22    2     -0.90      0.47 
   13   22    3      0.99      0.09 
   13   22    4      0.04     -1.08 
   13   22    5      0.55     -0.30 
   13   22    6     -0.22      0.05 
   13   22    7      0.01     -0.23 
   14   22    0      0.14      0.12 
   14   22    1     -0.04     -1.40 
   14   22    2      0.32      1.05 
   14   22    3      1.02     -0.29 
   14   22    4      0.55      0.21 
   14   22    5     -0.46     -0.74 
   14   22    6      0.04      0.00 
   15   22    0      0.77      0.03 
   15   22    1      0.06     -0.39 
   15   22    2     -0.51      0.57 
   15   22    3      0.66     -0.02 
   15   22    4      0.39     -0.89 
   15   22    5     -0.03     -0.12 
   15   22    6      0.19      0.03 
   16   22    0      0.95      0.00 
   16   22    1     -0.19     -0.47 
   16   22    2     -0.14      0.52 
   16   22    3      0.87      0.15 
   16   22    4      0.05     -0.09 
   16   22    5     -0.19     -0.17 
   16   22    6     -0.13      0.10 
   17   22    0     -0.05      0.22 
   17   22    1     -0.08     -1.08 
   17   22    2     -0.17      0.76 
   17   22    3      0.15     -0.10 
   17   22    4      0.38     -0.39 
   17   22    5     -0.39      0.15 
   18   22    0      1.25     -0.12 
   18   22    1     -0.42      0.26 
   18   22    2     -0.59      0.17 
   18   22    3      0.46      0.36 
   18   22    4     -0.32     -0.07 
   18   22    5     -0.07      0.24 
   19   22    0     -0.43      0.36 
   19   22    1     -0.34     -1.18 
   19   22    2     -0.02      0.65 
   19   22    3     -0.15      0.05 
   19   22    4      0.09     -0.04 
   20   22    0      0.92     -0.14 
   20   22    1     -0.43      0.39 
   20   22    2     -0.72      0.23 
   20   22    3      0.04      0.22 
   21   22    0     -0.24      0.33 
   21   22    1     -0.56     -0.72 
   21   22    2     -0.01      0.25 
    0   23    1      0.18      0.49 
    0   23    2     -0.39     -0.84 
    0   23    3      0.44      0.48 
    0   23    4     -0.20      0.23 
    0   23    5      0.09     -0.14 
    0   23    6     -0.01     -0.05 
    0   23    7      0.05      0.54 
    0   23    8     -0.04     -0.55 
    1   23    0     -0.93     -0.16 
    1   23    1      0.98     -0.35 
    1   23    2     -0.09      0.37 
    1   23    3     -0.63     -0.14 
    1   23    4      0.30      0.25 
    1   23    5     -0.05     -0.16 
    1   23    6     -0.54      0.32 
    1   23    7      0.51     -0.38 
    1   23    8     -0.14      0.22 
    2   23    0      0.11      0.06 
    2   23    1      0.18      0.58 
    2   23    2     -0.56     -0.55 
    2   23    3      0.19      0.22 
    2   23    4      0.15      0.38 
    2   23    5     -0.22     -0.29 
    2   23    6      0.69     -0.05 
    2   23    7     -0.31      0.57 
    2   23    8      0.19     -0.70 
    3   23    0     -1.14     -0.14 
    3   23    1      0.69     -0.50 
    3   23    2      0.19      0.29 
    3   23    3     -0.55      0.14 
    3   23    4      0.40      0.27 
    3   23    5     -0.12      0.18 
    3   23    6     -0.36      0.03 
    3   23    7      0.40     -0.24 
    3   23    8     -0.02     -0.11 
    4   23    0      0.24     -0.01 
    4   23    1      0.22      0.76 
    4   23    2     -0.69     -0.01 
    4   23    3     -0.05     -0.27 
    4   23    4      0.22      0.59 
    4   23    5     -0.13     -0.55 
    4   23    6      0.77      0.10 
    4   23    7     -0.29      0.34 
    4   23    8      0.20     -0.65 
    5   23    0     -1.38     -0.08 
    5   23    1      0.26     -0.54 
    5   23    2      0.48      0.05 
    5   23    3     -0.35      0.46 
    5   23    4      0.36      0.20 
    5   23    5     -0.18      0.51 
    5   23    6     -0.13     -0.44 
    5   23    7      0.21      0.19 
    5   23    8      0.07     -0.54 
    6   23    0      0.36     -0.06 
    6   23    1      0.26      0.93 
    6   23    2     -0.82      0.38 
    6   23    3     -0.07     -0.58 
    6   23    4     -0.01      0.55 
    6   23    5      0.36     -0.63 
    6   23    6      0.27      0.23 
    6   23    7      0.03     -0.03 
    6   23    8      0.01     -0.39 
    7   23    0     -1.51     -0.01 
    7   23    1     -0.03     -0.76 
    7   23    2      0.62      0.08 
    7   23    3     -0.10      0.39 
    7   23    4      0.34      0.24 
    7   23    5     -0.30      0.46 
    7   23    6      0.16     -0.74 
    7   23    7     -0.03      0.45 
    7   23    8      0.06     -0.68 
    8   23    0      0.73     -0.07 
    8   23    1      0.20      1.03 
    8   23    2     -0.87      0.42 
    8   23    3      0.22     -0.47 
    8   23    4     -0.31      0.11 
    8   23    5      0.85     -0.47 
    8   23    6     -0.29      0.19 
    8   23    7      0.26     -0.30 
    9   23    0     -1.42      0.06 
    9   23    1     -0.03     -1.26 
    9   23    2      0.59      0.56 
    9   23    3      0.25     -0.16 
    9   23    4      0.40      0.46 
    9   23    5     -0.40     -0.10 
    9   23    6      0.32     -0.60 
    9   23    7     -0.20      0.24 
   10   23    0      1.20     -0.06 
   10   23    1      0.14      0.92 
   10   23    2     -0.82      0.28 
   10   23    3      0.62     -0.14 
   10   23    4     -0.35     -0.47 
   10   23    5      0.94     -0.28 
   10   23    6     -0.48      0.04 
   10   23    7      0.19     -0.31 
   11   23    0     -0.97      0.12 
   11   23    1      0.12     -1.63 
   11   23    2      0.38      1.01 
   11   23    3      0.67     -0.64 
   11   23    4      0.44      0.60 
   11   23    5     -0.34     -0.72 
   11   23    6      0.18     -0.20 
   11   23    7     -0.13     -0.19 
   12   23    0      1.25     -0.03 
   12   23    1      0.15      0.39 
   12   23    2     -0.72      0.35 
   12   23    3      0.76      0.02 
   12   23    4     -0.07     -0.75 
   12   23    5      0.55     -0.21 
   12   23    6     -0.25     -0.03 
   12   23    7      0.00     -0.11 
   13   23    0     -0.13      0.13 
   13   23    1      0.11     -1.37 
   13   23    2      0.04      0.94 
   13   23    3      1.00     -0.49 
   13   23    4      0.24      0.41 
   13   23    5     -0.11     -0.80 
   13   23    6     -0.12      0.10 
   14   23    0      0.63      0.08 
   14   23    1      0.16     -0.48 
   14   23    2     -0.57      0.73 
   14   23    3      0.49     -0.11 
   14   23    4      0.31     -0.55 
   14   23    5     -0.03     -0.13 
   14   23    6      0.11      0.04 
   15   23    0      0.78      0.05 
   15   23    1     -0.15     -0.54 
   15   23    2     -0.39      0.47 
   15   23    3      1.01      0.10 
   15   23    4     -0.17      0.08 
   15   23    5      0.08     -0.33 
   15   23    6     -0.27      0.19 
   16   23    0     -0.18      0.27 
   16   23    1     -0.01     -1.21 
   16   23    2     -0.36      1.04 
   16   23    3      0.02     -0.21 
   16   23    4      0.41     -0.19 
   16   23    5     -0.38      0.12 
   17   23    0      1.15     -0.07 
   17   23    1     -0.39      0.21 
   17   23    2     -0.78      0.14 
   17   23    3      0.69      0.44 
   17   23    4     -0.47     -0.01 
   17   23    5      0.08      0.14 
   18   23    0     -0.54      0.41 
   18   23    1     -0.33     -1.30 
   18   23    2     -0.13      0.88 
   18   23    3     -0.25     -0.03 
   18   23    4      0.18     -0.02 
   19   23    0      0.81     -0.12 
   19   23    1     -0.34      0.40 
   19   23    2     -0.88      0.21 
   19   23    3      0.23      0.27 
   20   23    0     -0.30      0.38 
   20   23    1     -0.53     -0.78 
   20   23    2      0.02      0.33 
    0   24    0     -1.09     -0.05 
    0   24    1      1.08     -0.14 
    0   24    2      0.07      0.22 
    0   24    3     -0.80     -0.12 
    0   24    4      0.29      0.12 
    0   24    5      0.08     -0.20 
    0   24    6     -0.77      0.35 
    0   24    7      0.94     -0.39 
    0   24    8     -0.49      0.36 
    1   24    0     -0.03      0.18 
    1   24    1      0.17      0.80 
    1   24    2     -0.56     -0.96 
    1   24    3      0.50      0.37 
    1   24    4     -0.18      0.53 
    1   24    5      0.12     -0.55 
    1   24    6      0.20      0.53 
    1   24    7     -0.02      0.05 
    1   24    8      0.00     -0.20 
    2   24    0     -1.20     -0.03 
    2   24    1      1.02     -0.43 
    2   24    2      0.19      0.33 
    2   24    3     -0.75      0.19 
    2   24    4      0.43      0.01 
    2   24    5     -0.11      0.13 
    2   24    6     -0.55      0.05 
    2   24    7      0.73     -0.25 
    2   24    8     -0.35      0.04 
    3   24    0      0.16      0.06 
    3   24    1      0.11      0.87 
    3   24    2     -0.77     -0.55 
    3   24    3      0.31     -0.05 
    3   24    4      0.10      0.63 
    3   24    5     -0.01     -0.76 
    3   24    6      0.50      0.57 
    3   24    7     -0.13     -0.06 
    3   24    8      0.04     -0.21 
    4   24    0     -1.36      0.00 
    4   24    1      0.73     -0.57 
    4   24    2      0.46      0.20 
    4   24    3     -0.63      0.46 
    4   24    4      0.53     -0.02 
    4   24    5     -0.38      0.40 
    4   24    6     -0.16     -0.35 
    4   24    7      0.31      0.13 
    4   24    8     -0.05     -0.39 
    5   24    0      0.28     -0.08 
    5   24    1      0.12      0.99 
    5   24    2     -0.81     -0.21 
    5   24    3      0.06     -0.41 
    5   24    4      0.18      0.52 
    5   24    5      0.20     -0.79 
    5   24    6      0.32      0.47 
    5   24    7      0.01     -0.18 
    6   24    0     -1.49      0.02 
    6   24    1      0.46     -0.68 
    6   24    2      0.64      0.11 
    6   24    3     -0.43      0.43 
    6   24    4      0.50      0.15 
    6   24    5     -0.53      0.35 
    6   24    6      0.16     -0.61 
    6   24    7     -0.04      0.44 
    7   24    0      0.52     -0.17 
    7   24    1      0.13      1.09 
    7   24    2     -0.69     -0.15 
    7   24    3      0.01     -0.43 
    7   24    4      0.09      0.12 
    7   24    5      0.55     -0.52 
    7   24    6     -0.07      0.19 
    7   24    7      0.16     -0.18 
    8   24    0     -1.47      0.04 
    8   24    1      0.36     -0.94 
    8   24    2      0.61      0.32 
    8   24    3     -0.11     -0.05 
    8   24    4      0.36      0.47 
    8   24    5     -0.45     -0.09 
    8   24    6      0.24     -0.51 
    8   24    7     -0.17      0.36 
    9   24    0      0.84     -0.17 
    9   24    1      0.15      1.00 
    9   24    2     -0.51     -0.18 
    9   24    3      0.17     -0.20 
    9   24    4      0.02     -0.33 
    9   24    5      0.66     -0.18 
    9   24    6     -0.26     -0.12 
    9   24    7      0.12     -0.08 
   10   24    0     -1.17      0.05 
   10   24    1      0.36     -1.17 
   10   24    2      0.35      0.61 
   10   24    3      0.33     -0.54 
   10   24    4      0.18      0.67 
   10   24    5     -0.17     -0.61 
   10   24    6      0.06     -0.13 
   10   24    7     -0.08     -0.02 
   11   24    0      0.84     -0.09 
   11   24    1      0.25      0.52 
   11   24    2     -0.43      0.09 
   11   24    3      0.30     -0.08 
   11   24    4      0.14     -0.45 
   11   24    5      0.38     -0.07 
   11   24    6     -0.11     -0.20 
   12   24    0     -0.46      0.05 
   12   24    1      0.21     -1.01 
   12   24    2     -0.06      0.57 
   12   24    3      0.74     -0.48 
   12   24    4     -0.05      0.54 
   12   24    5      0.15     -0.75 
   12   24    6     -0.21      0.18 
   13   24    0      0.30      0.06 
   13   24    1      0.33     -0.34 
   13   24    2     -0.46      0.69 
   13   24    3      0.16     -0.20 
   13   24    4      0.38     -0.18 
   13   24    5     -0.10     -0.10 
   13   24    6      0.14     -0.01 
   14   24    0      0.41      0.02 
   14   24    1     -0.11     -0.39 
   14   24    2     -0.52      0.21 
   14   24    3      0.91      0.08 
   14   24    4     -0.32      0.22 
   14   24    5      0.30     -0.41 
   15   24    0     -0.40      0.27 
   15   24    1      0.15     -1.13 
   15   24    2     -0.43      1.16 
   15   24    3     -0.16     -0.28 
   15   24    4      0.47      0.11 
   15   24    5     -0.38      0.02 
   16   24    0      0.91     -0.03 
   16   24    1     -0.34      0.21 
   16   24    2     -0.87      0.02 
   16   24    3      0.76      0.46 
   16   24    4     -0.49      0.06 
   17   24    0     -0.64      0.42 
   17   24    1     -0.24     -1.31 
   17   24    2     -0.24      1.05 
   17   24    3     -0.33     -0.07 
   17   24    4      0.24      0.10 
   18   24    0      0.72     -0.06 
   18   24    1     -0.26      0.34 
   18   24    2     -0.94      0.19 
   18   24    3      0.39      0.29 
   19   24    0     -0.31      0.42 
   19   24    1     -0.50     -0.83 
   19   24    2     -0.02      0.45 
    0   25    1      0.13      1.20 
    0   25    2     -0.26     -1.29 
    0   25    3      0.42      0.30 
    0   25    4     -0.32      0.89 
    0   25    5      0.30     -0.86 
    0   25    6     -0.11      0.84 
    0   25    7      0.12     -0.22 
    1   25    0     -1.41      0.04 
    1   25    1      1.06     -0.17 
    1   25    2      0.41      0.11 
    1   25    3     -1.08      0.17 
    1   25    4      0.40     -0.11 
    1   25    5      0.20      0.03 
    1   25    6     -0.83      0.12 
    1   25    7      0.95     -0.27 
    2   25    0      0.06      0.14 
    2   25    1      0.08      1.15 
    2   25    2     -0.58     -1.03 
    2   25    3      0.40      0.05 
    2   25    4     -0.07      0.90 
    2   25    5      0.14     -0.97 
    2   25    6      0.10      0.88 
    2   25    7      0.11     -0.33 
    3   25    0     -1.49      0.08 
    3   25    1      1.02     -0.41 
    3   25    2      0.48      0.08 
    3   25    3     -0.86      0.44 
    3   25    4      0.46     -0.21 
    3   25    5     -0.11      0.20 
    3   25    6     -0.45     -0.15 
    3   25    7      0.52     -0.06 
    4   25    0      0.14     -0.02 
    4   25    1      0.06      1.12 
    4   25    2     -0.70     -0.73 
    4   25    3      0.10     -0.24 
    4   25    4      0.22      0.64 
    4   25    5      0.09     -0.91 
    4   25    6      0.15      0.67 
    4   25    7      0.14     -0.33 
    5   25    0     -1.50      0.09 
    5   25    1      0.87     -0.52 
    5   25    2      0.60     -0.05 
    5   25    3     -0.61      0.51 
    5   25    4      0.46     -0.01 
    5   25    5     -0.40      0.15 
    5   25    6     -0.03     -0.32 
    5   25    7      0.07      0.18 
    6   25    0      0.23     -0.15 
    6   25    1      0.10      1.11 
    6   25    2     -0.58     -0.63 
    6   25    3     -0.23     -0.33 
    6   25    4      0.44      0.15 
    6   25    5      0.18     -0.55 
    6   25    6      0.07      0.23 
    6   25    7      0.14     -0.15 
    7   25    0     -1.42      0.06 
    7   25    1      0.72     -0.59 
    7   25    2      0.60     -0.05 
    7   25    3     -0.32      0.24 
    7   25    4      0.28      0.36 
    7   25    5     -0.39     -0.16 
    7   25    6      0.12     -0.26 
    7   25    7     -0.11      0.23 
    8   25    0      0.36     -0.20 
    8   25    1      0.16      1.01 
    8   25    2     -0.33     -0.59 
    8   25    3     -0.34     -0.22 
    8   25    4      0.52     -0.27 
    8   25    5      0.23     -0.10 
    8   25    6      0.02     -0.22 
    8   25    7      0.05      0.08 
    9   25    0     -1.16      0.02 
    9   25    1      0.56     -0.64 
    9   25    2      0.41      0.09 
    9   25    3      0.01     -0.17 
    9   25    4      0.00      0.63 
    9   25    5     -0.09     -0.50 
    9   25    6     -0.02     -0.01 
   10   25    0      0.30     -0.15 
   10   25    1      0.31      0.63 
   10   25    2     -0.19     -0.26 
   10   25    3     -0.26     -0.17 
   10   25    4      0.53     -0.29 
   10   25    5      0.08      0.08 
   10   25    6      0.12     -0.35 
   11   25    0     -0.66     -0.02 
   11   25    1      0.29     -0.47 
   11   25    2      0.02      0.07 
   11   25    3      0.36     -0.23 
   11   25    4     -0.24      0.58 
   11   25    5      0.26     -0.58 
   11   25    6     -0.23      0.22 
   12   25    0     -0.15     -0.01 
   12   25    1      0.46     -0.08 
   12   25    2     -0.26      0.44 
   12   25    3     -0.24     -0.27 
   12   25    4      0.56      0.07 
   12   25    5     -0.21     -0.04 
   13   25    0      0.00     -0.06 
   13   25    1     -0.06     -0.04 
   13   25    2     -0.45     -0.14 
   13   25    3      0.59      0.15 
   13   25    4     -0.37      0.31 
   13   25    5      0.38     -0.36 
   14   25    0     -0.70      0.17 
   14   25    1      0.36     -0.81 
   14   25    2     -0.35      1.03 
   14   25    3     -0.36     -0.30 
   14   25    4      0.54      0.38 
   14   25    5     -0.37     -0.09 
   15   25    0      0.48     -0.06 
   15   25    1     -0.25      0.34 
   15   25    2     -0.81     -0.20 
   15   25    3      0.59      0.46 
   15   25    4     -0.37      0.13 
   16   25    0     -0.78      0.34 
   16   25    1     -0.06     -1.07 
   16   25    2     -0.26      1.02 
   16   25    3     -0.41     -0.07 
   16   25    4      0.32      0.28 
   17   25    0      0.50     -0.03 
   17   25    1     -0.15      0.33 
   17   25    2     -0.88      0.08 
   17   25    3      0.39      0.28 
   18   25    0     -0.32      0.38 
   18   25    1     -0.42     -0.75 
   18   25    2     -0.04      0.47 
    0   26    0     -1.41      0.03 
    0   26    1      0.72      0.15 
    0   26    2      0.75     -0.13 
    0   26    3     -1.38      0.16 
    0   26    4      0.35     -0.09 
    0   26    5      0.47      0.04 
    0   26    6     -0.91      0.08 
    0   26    7      0.79     -0.15 
    1   26    0      0.09      0.11 
    1   26    1     -0.02      1.33 
    1   26    2     -0.13     -1.18 
    1   26    3      0.18     -0.11 
    1   26    4     -0.10      1.24 
    1   26    5      0.19     -1.08 
    1   26    6     -0.14      0.87 
    1   26    7      0.19     -0.33 
    2   26    0     -1.47      0.10 
    2   26    1      0.85     -0.13 
    2   26    2      0.62     -0.14 
    2   26    3     -1.08      0.30 
    2   26    4      0.25     -0.22 
    2   26    5      0.36     -0.01 
    2   26    6     -0.76      0.01 
    2   26    7      0.60     -0.16 
    3   26    0      0.14      0.03 
    3   26    1     -0.03      1.21 
    3   26    2     -0.30     -0.98 
    3   26    3     -0.02     -0.24 
    3   26    4      0.17      0.91 
    3   26    5      0.09     -0.96 
    3   26    6     -0.14      0.71 
    3   26    7      0.29     -0.36 
    4   26    0     -1.42      0.12 
    4   26    1      0.92     -0.28 
    4   26    2      0.56     -0.27 
    4   26    3     -0.68      0.40 
    4   26    4      0.22     -0.08 
    4   26    5      0.06     -0.14 
    4   26    6     -0.37     -0.03 
    4   26    7      0.23     -0.09 
    5   26    0      0.07     -0.07 
    5   26    1      0.05      1.08 
    5   26    2     -0.33     -0.87 
    5   26    3     -0.43     -0.27 
    5   26    4      0.54      0.32 
    5   26    5     -0.01     -0.55 
    5   26    6     -0.04      0.28 
    6   26    0     -1.25      0.09 
    6   26    1      0.88     -0.30 
    6   26    2      0.54     -0.40 
    6   26    3     -0.36      0.37 
    6   26    4      0.10      0.26 
    6   26    5     -0.10     -0.32 
    6   26    6     -0.10      0.02 
    7   26    0     -0.02     -0.12 
    7   26    1      0.17      0.93 
    7   26    2     -0.20     -0.82 
    7   26    3     -0.74     -0.20 
    7   26    4      0.82     -0.19 
    7   26    5     -0.09     -0.04 
    7   26    6      0.13     -0.21 
    8   26    0     -0.98      0.04 
    8   26    1      0.69     -0.21 
    8   26    2      0.44     -0.39 
    8   26    3     -0.14      0.21 
    8   26    4     -0.12      0.54 
    8   26    5      0.02     -0.44 
    8   26    6     -0.10      0.14 
    9   26    0     -0.17     -0.11 
    9   26    1      0.30      0.64 
    9   26    2     -0.06     -0.54 
    9   26    3     -0.74     -0.19 
    9   26    4      0.85     -0.24 
    9   26    5     -0.17      0.21 
    9   26    6      0.28     -0.41 
   10   26    0     -0.63     -0.03 
   10   26    1      0.34      0.00 
   10   26    2      0.18     -0.36 
   10   26    3      0.03      0.12 
   10   26    4     -0.31      0.53 
   10   26    5      0.26     -0.37 
   11   26    0     -0.52     -0.05 
   11   26    1      0.46      0.13 
   11   26    2     -0.08      0.10 
   11   26    3     -0.58     -0.28 
   11   26    4      0.70      0.14 
   11   26    5     -0.26      0.08 
   12   26    0     -0.25     -0.10 
   12   26    1     -0.01      0.31 
   12   26    2     -0.23     -0.42 
   12   26    3      0.20      0.28 
   12   26    4     -0.34      0.33 
   12   26    5      0.34     -0.16 
   13   26    0     -0.91      0.06 
   13   26    1      0.45     -0.42 
   13   26    2     -0.20      0.70 
   13   26    3     -0.49     -0.29 
   13   26    4      0.54      0.50 
   14   26    0      0.03     -0.11 
   14   26    1     -0.15      0.52 
   14   26    2     -0.62     -0.37 
   14   26    3      0.27      0.43 
   14   26    4     -0.19      0.19 
   15   26    0     -0.91      0.18 
   15   26    1      0.12     -0.67 
   15   26    2     -0.19      0.78 
   15   26    3     -0.43     -0.04 
   16   26    0      0.12     -0.06 
   16   26    1     -0.01      0.40 
   16   26    2     -0.71     -0.05 
   17   26    0     -0.38      0.24 
   17   26    1     -0.27     -0.50 
    0   27    1     -0.13      1.17 
    0   27    2      0.21     -0.98 
    0   27    3     -0.09     -0.36 
    0   27    4      0.00      1.29 
    0   27    5      0.07     -0.96 
    0   27    6     -0.05      0.56 
    1   27    0     -1.16      0.07 
    1   27    1      0.41      0.13 
    1   27    2      0.72     -0.27 
    1   27    3     -1.14      0.17 
    1   27    4      0.04     -0.15 
    1   27    5      0.63     -0.05 
    1   27    6     -0.81      0.00 
    2   27    0      0.33     -0.01 
    2   27    1     -0.22      1.10 
    2   27    2      0.26     -0.92 
    2   27    3     -0.25     -0.37 
    2   27    4      0.15      1.09 
    2   27    5      0.09     -0.88 
    2   27    6     -0.30      0.55 
    3   27    0     -1.11      0.08 
    3   27    1      0.56     -0.06 
    3   27    2      0.56     -0.37 
    3   27    3     -0.73      0.09 
    3   27    4     -0.08      0.00 
    3   27    5      0.51     -0.36 
    3   27    6     -0.61      0.12 
    4   27    0      0.25     -0.03 
    4   27    1     -0.13      0.95 
    4   27    2      0.18     -0.83 
    4   27    3     -0.59     -0.29 
    4   27    4      0.45      0.54 
    4   27    5      0.01     -0.52 
    4   27    6     -0.26      0.26 
    5   27    0     -0.93      0.07 
    5   27    1      0.67     -0.10 
    5   27    2      0.46     -0.56 
    5   27    3     -0.33      0.17 
    5   27    4     -0.15      0.28 
    5   27    5      0.32     -0.53 
    5   27    6     -0.34      0.22 
    6   27    0     -0.04     -0.04 
    6   27    1      0.07      0.78 
    6   27    2      0.06     -0.81 
    6   27    3     -0.93     -0.16 
    6   27    4      0.78     -0.02 
    6   27    5     -0.14     -0.02 
    6   27    6      0.00     -0.11 
    7   27    0     -0.68      0.06 
    7   27    1      0.61      0.01 
    7   27    2      0.42     -0.67 
    7   27    3     -0.15      0.29 
    7   27    4     -0.23      0.49 
    7   27    5      0.22     -0.48 
    7   27    6     -0.20      0.24 
    8   27    0     -0.34     -0.02 
    8   27    1      0.23      0.57 
    8   27    2      0.02     -0.65 
    8   27    3     -1.00     -0.12 
    8   27    4      0.89     -0.20 
    8   27    5     -0.23      0.27 
    9   27    0     -0.42      0.02 
    9   27    1      0.34      0.22 
    9   27    2      0.31     -0.62 
    9   27    3     -0.13      0.36 
    9   27    4     -0.29      0.47 
    9   27    5      0.24     -0.22 
   10   27    0     -0.64      0.00 
   10   27    1      0.33      0.24 
   10   27    2     -0.01     -0.18 
   10   27    3     -0.77     -0.20 
   10   27    4      0.69      0.08 
   10   27    5     -0.21      0.19 
   11   27    0     -0.25     -0.05 
   11   27    1      0.02      0.47 
   11   27    2      0.02     -0.51 
   11   27    3     -0.10      0.39 
   11   27    4     -0.24      0.29 
   12   27    0     -0.89      0.02 
   12   27    1      0.34     -0.12 
   12   27    2     -0.07      0.35 
   12   27    3     -0.50     -0.23 
   12   27    4      0.41      0.44 
   13   27    0     -0.22     -0.10 
   13   27    1     -0.08      0.59 
   13   27    2     -0.35     -0.36 
   13   27    3     -0.02      0.36 
   14   27    0     -0.87      0.04 
   14   27    1      0.17     -0.30 
   14   27    2     -0.08      0.48 
   14   27    3     -0.34     -0.02 
   15   27    0     -0.22     -0.09 
   15   27    1      0.10      0.44 
   15   27    2     -0.51     -0.07 
   16   27    0     -0.43      0.07 
    0   28    0     -0.78      0.06 
    0   28    1      0.16      0.24 
    0   28    2      0.49     -0.26 
    0   28    3     -0.83      0.22 
    0   28    4     -0.13     -0.16 
    0   28    5      0.53      0.13 
    0   28    6     -0.54     -0.12 
    1   28    0      0.45     -0.08 
    1   28    1     -0.33      0.75 
    1   28    2      0.55     -0.70 
    1   28    3     -0.38     -0.42 
    1   28    4      0.18      0.88 
    1   28    5     -0.01     -0.63 
    1   28    6     -0.17      0.25 
    2   28    0     -0.71      0.03 
    2   28    1      0.18      0.08 
    2   28    2      0.43     -0.29 
    2   28    3     -0.64     -0.18 
    2   28    4     -0.25      0.10 
    2   28    5      0.58     -0.35 
    3   28    0      0.61     -0.07 
    3   28    1     -0.38      0.68 
    3   28    2      0.71     -0.67 
    3   28    3     -0.65     -0.30 
    3   28    4      0.31      0.57 
    3   28    5      0.06     -0.39 
    4   28    0     -0.52      0.00 
    4   28    1      0.24     -0.02 
    4   28    2      0.37     -0.45 
    4   28    3     -0.31     -0.25 
    4   28    4     -0.32      0.39 
    4   28    5      0.55     -0.64 
    5   28    0      0.34     -0.03 
    5   28    1     -0.17      0.57 
    5   28    2      0.50     -0.62 
    5   28    3     -0.93     -0.14 
    5   28    4      0.53      0.15 
    5   28    5      0.00     -0.02 
    6   28    0     -0.31      0.00 
    6   28    1      0.27      0.03 
    6   28    2      0.37     -0.64 
    6   28    3     -0.13      0.02 
    6   28    4     -0.30      0.54 
    6   28    5      0.41     -0.56 
    7   28    0     -0.09      0.04 
    7   28    1      0.06      0.46 
    7   28    2      0.20     -0.57 
    7   28    3     -1.01     -0.02 
    7   28    4      0.66     -0.09 
    7   28    5     -0.08      0.25 
    8   28    0     -0.16      0.03 
    8   28    1      0.18      0.21 
    8   28    2      0.37     -0.66 
    8   28    3     -0.18      0.32 
    8   28    4     -0.21      0.45 
    8   28    5      0.24     -0.19 
    9   28    0     -0.43      0.08 
    9   28    1      0.13      0.28 
    9   28    2      0.03     -0.33 
    9   28    3     -0.79     -0.04 
    9   28    4      0.50      0.02 
   10   28    0     -0.10      0.03 
   10   28    1      0.00      0.40 
   10   28    2      0.22     -0.48 
   10   28    3     -0.25      0.42 
   10   28    4     -0.10      0.23 
   11   28    0     -0.61      0.06 
   11   28    1      0.10      0.06 
   11   28    2     -0.01      0.05 
   11   28    3     -0.42     -0.09 
   12   28    0     -0.20     -0.03 
   12   28    1     -0.06      0.48 
   12   28    2     -0.09     -0.22 
   12   28    3     -0.20      0.28 
   13   28    0     -0.60      0.01 
   13   28    1      0.03     -0.08 
   13   28    2      0.01      0.24 
   14   28    0     -0.33     -0.06 
   14   28    1      0.13      0.36 
    0   29    1     -0.21      0.30 
    0   29    2      0.32     -0.54 
    0   29    3     -0.26     -0.24 
    0   29    4      0.16      0.34 
    0   29    5     -0.15     -0.29 
    1   29    0     -0.50      0.04 
    1   29    1      0.24      0.08 
    1   29    2      0.02     -0.13 
    1   29    3     -0.31     -0.19 
    1   29    4     -0.25      0.07 
    1   29    5      0.29     -0.15 
    2   29    0      0.73     -0.11 
    2   29    1     -0.45      0.36 
    2   29    2      0.86     -0.59 
    2   29    3     -0.53     -0.14 
    2   29    4      0.20      0.24 
    2   29    5      0.01     -0.18 
    3   29    0     -0.24     -0.04 
    3   29    1      0.03     -0.03 
    3   29    2      0.13     -0.18 
    3   29    3     -0.23     -0.55 
    3   29    4     -0.30      0.41 
    3   29    5      0.41     -0.52 
    4   29    0      0.77     -0.07 
    4   29    1     -0.39      0.34 
    4   29    2      0.86     -0.48 
    4   29    3     -0.74     -0.03 
    4   29    4      0.26      0.14 
    5   29    0     -0.01     -0.07 
    5   29    1     -0.10     -0.04 
    5   29    2      0.26     -0.37 
    5   29    3     -0.15     -0.39 
    5   29    4     -0.26      0.59 
    6   29    0      0.40      0.01 
    6   29    1     -0.15      0.34 
    6   29    2      0.47     -0.40 
    6   29    3     -0.83      0.07 
    6   29    4      0.32      0.04 
    7   29    0      0.06     -0.02 
    7   29    1     -0.11      0.06 
    7   29    2      0.36     -0.50 
    7   29    3     -0.22      0.05 
    7   29    4     -0.11      0.48 
    8   29    0      0.01      0.09 
    8   29    1     -0.05      0.31 
    8   29    2      0.12     -0.33 
    8   29    3     -0.67      0.12 
    8   29    4      0.23      0.04 
    9   29    0      0.02      0.04 
    9   29    1     -0.12      0.21 
    9   29    2      0.33     -0.39 
    9   29    3     -0.32      0.33 
   10   29    0     -0.18      0.10 
   10   29    1     -0.13      0.19 
   10   29    2      0.02     -0.13 
   10   29    3     -0.33      0.09 
   11   29    0     -0.08      0.04 
   11   29    1     -0.10      0.28 
   11   29    2      0.12     -0.10 
   12   29    0     -0.20      0.04 
   12   29    1     -0.20      0.05 
    0   30    0     -0.58      0.08 
    0   30    1      0.73      0.01 
    0   30    2     -0.51     -0.01 
    0   30    3      0.14     -0.02 
    0   30    4     -0.17     -0.03 
    1   30    0      0.41     -0.07 
    1   30    1     -0.23      0.10 
    1   30    2      0.49     -0.67 
    1   30    3     -0.25      0.19 
    1   30    4      0.10     -0.25 
    2   30    0     -0.28      0.00 
    2   30    1      0.34     -0.07 
    2   30    2     -0.27      0.05 
    2   30    3     -0.02     -0.53 
    2   30    4     -0.14      0.29 
    3   30    0      0.77     -0.09 
    3   30    1     -0.34      0.14 
    3   30    2      0.80     -0.52 
    3   30    3     -0.42      0.19 
    3   30    4      0.09     -0.11 
    4   30    0      0.07     -0.07 
    4   30    1     -0.14     -0.12 
    4   30    2      0.04     -0.06 
    4   30    3     -0.14     -0.59 
    5   30    0      0.72     -0.05 
    5   30    1     -0.23      0.21 
    5   30    2      0.60     -0.30 
    5   30    3     -0.52      0.17 
    6   30    0      0.16     -0.07 
    6   30    1     -0.35     -0.08 
    6   30    2      0.27     -0.26 
    6   30    3     -0.26     -0.22 
    7   30    0      0.44      0.02 
    7   30    1     -0.14      0.30 
    7   30    2      0.23     -0.23 
    7   30    3     -0.47      0.20 
    8   30    0      0.05      0.00 
    8   30    1     -0.29      0.03 
    8   30    2      0.34     -0.29 
    9   30    0      0.23      0.07 
    9   30    1     -0.23      0.31 
    9   30    2      0.05     -0.19 
   10   30    0     -0.06      0.04 
   10   30    1     -0.17      0.11 
    0   31    1      0.09     -0.01 
    0   31    2     -0.04     -0.75 
    0   31    3      0.02      0.43 
    1   31    0     -0.53      0.07 
    1   31    1      0.91     -0.11 
    1   31    2     -0.63      0.14 
    1   31    3      0.23     -0.32 
    2   31    0      0.29     -0.05 
    2   31    1     -0.02      0.05 
    2   31    2      0.34     -0.68 
    3   31    0     -0.12      0.00 
    3   31    1      0.25     -0.12 
    3   31    2     -0.25      0.11 
    4   31    0      0.52     -0.07 
    4   31    1     -0.06      0.10 
    4   31    2      0.40     -0.34 
    5   31    0      0.09     -0.05 
    5   31    1     -0.29     -0.12 
    5   31    2      0.09     -0.06 
    6   31    0      0.54     -0.04 
    6   31    1     -0.07      0.23 
    7   31    0     -0.02     -0.04 
    2    0    0    104.68     -0.39 
    1    1    0    114.42     -0.25 
    2    1    0     12.96      0.14 
    0    2    0     96.67     -0.18 
    1    2    0     12.44      0.17 
   30    3    0      0.07      0.03 
    0    4    0     37.15     -0.30 
   21   23    0      0.24     -0.08 
   20   24    0      0.19     -0.03 
    0   32    0     -0.59      0.08 
    1   32    0     -0.23      0.00 
    2   32    0     -0.33      0.07 
    0    0    1    -46.88      0.96 
    1    0    1     -1.41    -64.62 
    4    0    1    -13.89      0.27 
   30    0    1      0.17     -0.13 
    2    4    1     -2.31    -10.32 
    0    5    1      0.38    -19.70 
   27   14    1     -0.10      0.11 
   26   16    1     -0.18      0.42 
   16   27    1     -0.11     -0.21 
    7   31    1     -0.38     -0.07 
    0   32    1      1.14     -0.14 
    1   32    1      0.28      0.03 
   29    7    2      0.03     -0.28 
   25   17    2      0.17      0.13 
   23   20    2     -0.18      0.18 
   17   26    2     -0.02      0.34 
   12   29    2      0.07      0.06 
    6   31    2      0.21     -0.13 
   29    4    3     -0.33     -0.05 
   28    9    3     -0.48     -0.13 
   27   12    3     -0.16     -0.04 
   25   16    3      0.20      0.45 
   16   26    3      0.22      0.25 
    8   30    3     -0.36      0.17 
    2   31    3     -0.07      0.42 
    3   31    3     -0.04     -0.47 
   28    6    4      0.09      0.23 
   23   18    4     -0.40     -0.14 
   13   27    4     -0.05      0.18 
   11   28    4      0.19      0.28 
    4   30    4     -0.11      0.50 
   27    6    5     -0.22     -0.13 
   21   19    5     -0.05      0.29 
   16   24    5      0.19      0.01 
   11   27    5      0.23      0.07 
    4   29    5      0.11      0.02 
   26    5    6      0.14      0.24 
   25    9    6     -0.13      0.05 
   21   17    6     -0.10     -0.13 
   12   25    6      0.25     -0.12 
   10   26    6     -0.21      0.21 
    2   28    6     -0.55      0.08 
   24    7    7      0.23      0.11 
   23   10    7      0.02      0.17 
   19   17    7      0.12     -0.10 
   14   22    7      0.09     -0.35 
    5   26    7      0.23     -0.15 
   23    2    8      0.29      0.10 
   22    7    8      0.19      0.16 
   21   10    8      0.20      0.27 
   19   14    8     -0.12      0.20 
   12   21    8     -0.33      0.49 
    8   23    8     -0.16     -0.04 
    5   24    8     -0.03     -0.20 
   20    6    9      0.56     -0.27 
   19    9    9      0.39     -0.27 
   18   11    9     -0.14      0.20 
   12   18    9      0.08     -0.14 
    9   20    9      0.04     -0.12 
    2   22    9     -0.24      0.02 
    3   22    9     -0.21      0.39 
   18    0   10      0.13      0.18 
   18    1   10     -0.09      0.07 
   17    6   10     -0.28      0.14 
   14   12   10      0.01     -0.06 
   13   13   10     -0.10     -0.12 
   11   15   10     -0.01     -0.18 
   10   16   10      0.10     -0.04 
    8   17   10     -0.38      0.24 
    6   18   10      0.10      0.36 
    0   19   10     -0.06      0.32 
    1   19   10      0.30     -0.39 
    2   19   10     -0.06      0.34 
   14    0   11     -0.21     -0.26 
   14    1   11     -0.51     -1.49 
   14    2   11     -0.17     -0.37 
   13    6   11      0.04     -0.08 
   12    8   11     -0.40      0.00 
    7   13   11     -0.03     -0.01 
    5   14   11      0.33      0.02 
    0   15   11     -0.38     -0.27 
    1   15   11     -0.19     -0.31 
    2   15   11      0.02     -0.30 
    8    0   12      0.04      0.10 
    8    1   12     -0.23     -0.23 
    8    2   12     -0.10     -0.22 
    7    4   12      0.55     -0.18 
    6    6   12      0.16      0.07 
    5    7   12     -0.04      0.17 
    3    8   12      0.17     -0.29 
    0    0    0      0.00      0.00 
# SQUEEZE RESULTS (Version = 211119) 
# Note: Data are Listed for all Voids in the P1 Unit Cell 
# i.e. Centre of Gravity, Solvent Accessible Volume, 
# Recovered number of Electrons in the Void and 
# Details about the Squeezed Material 
loop_ 
  _platon_squeeze_void_nr 
  _platon_squeeze_void_average_x 
  _platon_squeeze_void_average_y 
  _platon_squeeze_void_average_z 
  _platon_squeeze_void_volume 
  _platon_squeeze_void_count_electrons 
  _platon_squeeze_void_content 
   1  0.000  0.000 -0.246       163        59 ' ' 
   2  0.500  0.500  0.245       163        58 ' ' 
# Missing Reflections Below sin(th)/lambda = 0.25 
loop_ 
  _platon_missing_refln_index_h 
  _platon_missing_refln_index_k 
  _platon_missing_refln_index_l 
  _platon_missing_refln_theta 
    2    0    0     1.765 
    1    1    0     1.210 
    2    1    0     1.950 
    0    2    0     1.657 
    1    2    0     1.877 
    0    4    0     3.315 
    0    0    1     2.133 
    1    0    1     2.308 
    4    0    1     4.128 
    2    4    1     4.321 
    0    5    1     4.663 
_platon_squeeze_void_probe_radius                  1.20 
_platon_squeeze_details 
) 
TITL zhx009_a.res in P2(1)2(1)2 
CELL   23.0690   24.5839    9.5501     90.00     90.00     90.00 
SPGR P21212 
# Solvent Accessible Volume =       327 
# Electrons Found in S.A.V. =       116 
# Note: Atoms in Void are Labelled as Cxxx and Qxxx for all Others 
C101 0.478 0.475 0.350 !       4.98 eA-3 
C102 0.447 0.458 0.251 !       3.61 eA-3 
C103 0.024 0.987 0.846 !       3.02 eA-3 
C104 0.016 0.971 0.876 !       2.86 eA-3 
Q105 0.930 0.101 0.493 !       1.21 eA-3 
Q106 0.445 0.379 0.479 !       1.20 eA-3 
Q107 0.545 0.574 0.529 !       1.19 eA-3 
Q108 0.446 0.441 0.562 !       1.14 eA-3 
Q109 0.955 0.050 0.503 !       1.08 eA-3 
C110 0.429 0.426 0.440 !       1.07 eA-3 
Q111 0.453 0.485 0.523 !       0.83 eA-3 
Q112 0.664 0.096 0.163 !       0.83 eA-3 
C113 0.992 0.022 0.503 !       0.83 eA-3 
Q114 0.530 0.643 0.361 !       0.81 eA-3 
Q115 0.976 0.034 0.413 !       0.81 eA-3 
Q116 0.236 0.886 0.126 !       0.78 eA-3 
Q117 0.736 0.119 0.031 !       0.74 eA-3 
Q118 0.764 0.615 0.968 !       0.73 eA-3 
Q119 0.241 0.329 0.093 !       0.71 eA-3 
Q120 0.580 0.411 0.023 !       0.71 eA-3 
Q121 0.266 0.387 0.004 !       0.71 eA-3 
Q122 0.173 0.365 0.932 !       0.70 eA-3 
Q123 0.781 0.121 0.034 !       0.70 eA-3 
Q124 0.281 0.408 0.971 !       0.70 eA-3 
Q125 0.242 0.843 0.975 !       0.67 eA-3 
Q126 0.819 0.538 0.942 !       0.67 eA-3 
Q127 0.574 0.135 0.505 !       0.66 eA-3 
Q128 0.578 0.633 0.538 !       0.66 eA-3 
Q129 0.240 0.819 0.001 !       0.66 eA-3 
Q130 0.937 0.131 0.411 !       0.65 eA-3 
Q131 0.583 0.613 0.598 !       0.64 eA-3 
Q132 0.558 0.655 0.463 !       0.63 eA-3 
Q133 0.930 0.083 0.686 !       0.63 eA-3 
Q134 0.079 0.347 0.471 !       0.63 eA-3 
Q135 0.210 0.870 0.928 !       0.62 eA-3 
Q136 0.718 0.636 0.122 !       0.62 eA-3 
Q137 0.742 0.562 0.027 !       0.61 eA-3 
Q138 0.748 0.660 0.905 !       0.61 eA-3 
Q139 0.733 0.595 0.100 !       0.60 eA-3 
Q140 0.408 0.351 0.470 !       0.60 eA-3 
Q141 0.282 0.943-0.005 !       0.60 eA-3 
Q142 0.214 0.395 0.910 !       0.59 eA-3 
Q143 0.936 0.170 0.401 !       0.58 eA-3 
Q144 0.221 0.375 0.026 !       0.58 eA-3 
Q145 0.772 0.587 0.059 !       0.58 eA-3 
Q146 0.726 0.176-0.003 !       0.58 eA-3 
Q147 0.461 0.851 0.529 !       0.57 eA-3 
Q148 0.548 0.112 0.438 !       0.57 eA-3 
Q149 0.743 0.613 0.124 !       0.56 eA-3 
Q150 0.569 0.673 0.521 !       0.55 eA-3 
Q151 0.281 0.857 0.123 !       0.55 eA-3 
Q152 0.599 0.159 0.469 !       0.54 eA-3 
Q153 0.196 0.406 0.973 !       0.54 eA-3 
Q154 0.926 0.591 0.443 !       0.53 eA-3 
Q155 0.040 0.307 0.571 !       0.53 eA-3 
Q156 0.744 0.047 0.906 !       0.53 eA-3 
Q157 0.923 0.588 0.692 !       0.51 eA-3 
Q158 0.548 0.185 0.560 !       0.51 eA-3 
Q159 0.887 0.632 0.497 !       0.50 eA-3 
Q160 0.429 0.816 0.481 !       0.50 eA-3 
) 
;
_shelx_fab_checksum              94732

_exptl_crystal_recrystallization_method 
'Re-crystallisation from solvent: THF, EA, Hexane'
####################################################################### 
# 
# This file contains crystal structure data downloaded from the 
# Cambridge Structural Database (CSD) hosted by the Cambridge 
# Crystallographic Data Centre (CCDC).
# 
# Full information about CCDC data access policies and citation 
# guidelines are available at http://www.ccdc.cam.ac.uk/access/V1 
# 
# Audit and citation data items may have been added by the CCDC. 
# Please retain this information to preserve the provenance of 
# this file and to allow appropriate attribution of the data. 
# 
#######################################################################

data_zhx008
_database_code_depnum_ccdc_archive 'CCDC 2011003'
loop_
_audit_author_name
_audit_author_address
'Yuqiao Zhou'
;College of Chemistry, Sichuan University
China
;
_audit_update_record             
;
2020-06-20 deposited with the CCDC.	2021-01-22 downloaded from the CCDC.
;

_audit_creation_method           SHELXL-2018/3
_shelx_SHELXL_version_number     2018/3
_chemical_name_systematic        ?
_chemical_name_common            ?
_chemical_melting_point          ?
_chemical_formula_moiety         
'C39 H56 N4 O4 Yb, 3(C F3 O3 S), C4 H10 O, 3(C H4 O)'
_chemical_formula_sum            'C49 H78 F9 N4 O17 S3 Yb'
_chemical_formula_weight         1435.37

loop_
_atom_type_symbol
_atom_type_description
_atom_type_scat_dispersion_real
_atom_type_scat_dispersion_imag
_atom_type_scat_source
C C 0.0181 0.0091 'International Tables Vol C Tables 4.2.6.8 and 6.1.1.4'
H H 0.0000 0.0000 'International Tables Vol C Tables 4.2.6.8 and 6.1.1.4'
N N 0.0311 0.0180 'International Tables Vol C Tables 4.2.6.8 and 6.1.1.4'
O O 0.0492 0.0322 'International Tables Vol C Tables 4.2.6.8 and 6.1.1.4'
F F 0.0727 0.0534 'International Tables Vol C Tables 4.2.6.8 and 6.1.1.4'
S S 0.3331 0.5567 'International Tables Vol C Tables 4.2.6.8 and 6.1.1.4'
Yb Yb -7.2108 4.4329 'International Tables Vol C Tables 4.2.6.8 and 6.1.1.4'

_space_group_crystal_system      monoclinic
_space_group_IT_number           4
_space_group_name_H-M_alt        'P 21'
_space_group_name_Hall           'P 2yb'

_shelx_space_group_comment       
; 
The symmetry employed for this shelxl refinement is uniquely defined 
by the following loop, which should always be used as a source of 
symmetry information in preference to the above space-group names. 
They are only intended as comments. 
;

loop_
_space_group_symop_operation_xyz
'x, y, z'
'-x, y+1/2, -z'

_cell_length_a                   11.9789(5)
_cell_length_b                   20.7474(9)
_cell_length_c                   12.9099(5)
_cell_angle_alpha                90
_cell_angle_beta                 106.2930(10)
_cell_angle_gamma                90
_cell_volume                     3079.7(2)
_cell_formula_units_Z            2
_cell_measurement_temperature    140(2)
_cell_measurement_reflns_used    9597
_cell_measurement_theta_min      4.16
_cell_measurement_theta_max      79.77

_exptl_crystal_description       fragment
_exptl_crystal_colour            colourless
_exptl_crystal_density_meas      ?
_exptl_crystal_density_method    ?
_exptl_crystal_density_diffrn    1.548
_exptl_crystal_F_000             1470
_exptl_transmission_factor_min   ?
_exptl_transmission_factor_max   ?
_exptl_crystal_size_max          0.244
_exptl_crystal_size_mid          0.242
_exptl_crystal_size_min          0.192
_exptl_absorpt_coefficient_mu    4.592
_shelx_estimated_absorpt_T_min   0.400
_shelx_estimated_absorpt_T_max   0.473
_exptl_absorpt_correction_type   numerical
_exptl_absorpt_correction_T_min  0.7666
_exptl_absorpt_correction_T_max  1.0000
_exptl_absorpt_process_details   'SADABS (Krause et al., 2015)'
_exptl_absorpt_special_details   ?
_diffrn_ambient_temperature      140(2)
_diffrn_radiation_wavelength     1.54178
_diffrn_radiation_type           CuK\a
_diffrn_source                   ?
_diffrn_measurement_device_type  'Bruker D8 Venture Photon II'
_diffrn_measurement_method       '\f and \w scans'
_diffrn_detector_area_resol_mean ?
_diffrn_reflns_number            235169
_diffrn_reflns_av_unetI/netI     0.0178
_diffrn_reflns_av_R_equivalents  0.0418
_diffrn_reflns_limit_h_min       -15
_diffrn_reflns_limit_h_max       15
_diffrn_reflns_limit_k_min       -25
_diffrn_reflns_limit_k_max       26
_diffrn_reflns_limit_l_min       -16
_diffrn_reflns_limit_l_max       16
_diffrn_reflns_theta_min         4.155
_diffrn_reflns_theta_max         80.757
_diffrn_reflns_theta_full        67.679
_diffrn_measured_fraction_theta_max 0.996
_diffrn_measured_fraction_theta_full 0.999
_diffrn_reflns_Laue_measured_fraction_max 0.996
_diffrn_reflns_Laue_measured_fraction_full 0.999
_diffrn_reflns_point_group_measured_fraction_max 0.977
_diffrn_reflns_point_group_measured_fraction_full 0.991
_reflns_number_total             13247
_reflns_number_gt                13218
_reflns_threshold_expression     'I > 2\s(I)'
_reflns_Friedel_coverage         0.907
_reflns_Friedel_fraction_max     0.956
_reflns_Friedel_fraction_full    0.984

_reflns_special_details          
; 
 Reflections were merged by SHELXL according to the crystal 
 class for the calculation of statistics and refinement. 
  
 _reflns_Friedel_fraction is defined as the number of unique 
 Friedel pairs measured divided by the number that would be 
 possible theoretically, ignoring centric projections and 
 systematic absences. Completness statistics refer to single and 
 composite reflections containing twin component 1 only. 
;

_computing_data_collection       'Bruker APEX3'
_computing_cell_refinement       'Bruker SAINT'
_computing_data_reduction        'Bruker SAINT'
_computing_structure_solution    'SHELXT (Sheldrick 2008)'
_computing_structure_refinement  'SHELXL-2018/3 (Sheldrick, 2018)'
_computing_molecular_graphics    'Bruker SHELXTL'
_computing_publication_material  'Bruker SHELXTL'
_refine_special_details          
'Refined as a 2-component inversion twin.,Twin,SQUEEZE'
_refine_ls_structure_factor_coef Fsqd
_refine_ls_matrix_type           full
_refine_ls_weighting_scheme      calc
_refine_ls_weighting_details     
'w=1/[\s^2^(Fo^2^)+(0.0329P)^2^+1.9498P] where P=(Fo^2^+2Fc^2^)/3'
_atom_sites_solution_primary     dual
_atom_sites_solution_secondary   difmap
_atom_sites_solution_hydrogens   mixed
_refine_ls_hydrogen_treatment    mixed
_refine_ls_extinction_method     none
_refine_ls_extinction_coef       .
_refine_ls_abs_structure_details 
; 
 Refined as an inversion twin. 
;
_refine_ls_abs_structure_Flack   0.062(6)
_chemical_absolute_configuration syn
_refine_ls_number_reflns         13247
_refine_ls_number_parameters     778
_refine_ls_number_restraints     8
_refine_ls_R_factor_all          0.0218
_refine_ls_R_factor_gt           0.0217
_refine_ls_wR_factor_ref         0.0560
_refine_ls_wR_factor_gt          0.0560
_refine_ls_goodness_of_fit_ref   1.053
_refine_ls_restrained_S_all      1.053
_refine_ls_shift/su_max          0.003
_refine_ls_shift/su_mean         0.000

loop_
_atom_site_label
_atom_site_type_symbol
_atom_site_fract_x
_atom_site_fract_y
_atom_site_fract_z
_atom_site_U_iso_or_equiv
_atom_site_adp_type
_atom_site_occupancy
_atom_site_site_symmetry_order
_atom_site_calc_flag
_atom_site_refinement_flags_posn
_atom_site_refinement_flags_adp
_atom_site_refinement_flags_occupancy
_atom_site_disorder_assembly
_atom_site_disorder_group
Yb Yb 0.55408(2) 0.43659(2) 1.01210(2) 0.01344(4) Uani 1 1 d D . . . .
O1 O 0.47893(19) 0.51119(11) 1.09053(18) 0.0159(4) Uani 1 1 d . . . . .
O2 O 0.68996(19) 0.45682(11) 1.17667(17) 0.0178(4) Uani 1 1 d . . . . .
O3 O 0.67312(19) 0.50778(11) 0.96990(18) 0.0166(4) Uani 1 1 d . . . . .
O4 O 0.44772(19) 0.48625(11) 0.85730(18) 0.0175(4) Uani 1 1 d . . . . .
N1 N 0.5287(2) 0.56015(13) 1.1595(2) 0.0140(5) Uani 1 1 d . . . . .
N2 N 0.7816(2) 0.48424(14) 1.3478(2) 0.0183(5) Uani 1 1 d D . . . .
H2N H 0.786(4) 0.5115(18) 1.403(3) 0.013(10) Uiso 1 1 d D . . . .
N3 N 0.6712(2) 0.55667(13) 0.8965(2) 0.0148(5) Uani 1 1 d . . . . .
N4 N 0.3840(2) 0.54651(14) 0.7074(2) 0.0191(5) Uani 1 1 d D . . . .
H4N H 0.403(3) 0.5748(16) 0.665(3) 0.013(9) Uiso 1 1 d D . . . .
C1 C 0.6077(3) 0.60253(16) 1.1156(3) 0.0176(6) Uani 1 1 d . . . . .
H1A H 0.681643 0.579378 1.122049 0.021 Uiso 1 1 calc R U . . .
H1B H 0.626100 0.642082 1.160030 0.021 Uiso 1 1 calc R U . . .
C2 C 0.5543(3) 0.62157(16) 0.9980(3) 0.0183(6) Uani 1 1 d . . . . .
H2A H 0.492304 0.590552 0.963156 0.022 Uiso 1 1 calc R U . . .
H2B H 0.518755 0.664885 0.994471 0.022 Uiso 1 1 calc R U . . .
C3 C 0.6472(3) 0.62213(17) 0.9379(3) 0.0187(7) Uani 1 1 d . . . . .
H3A H 0.622644 0.652109 0.876035 0.022 Uiso 1 1 calc R U . . .
H3B H 0.720455 0.639002 0.986876 0.022 Uiso 1 1 calc R U . . .
C11 C 0.4321(3) 0.59748(16) 1.1910(3) 0.0181(6) Uani 1 1 d . . . . .
H11 H 0.462062 0.640030 1.223532 0.022 Uiso 1 1 calc R U . . .
C12 C 0.3207(3) 0.60673(17) 1.0992(3) 0.0217(6) Uani 1 1 d . . . . .
H12A H 0.323067 0.581003 1.035226 0.026 Uiso 1 1 calc R U . . .
H12B H 0.309386 0.652674 1.078141 0.026 Uiso 1 1 calc R U . . .
C13 C 0.2235(3) 0.5829(2) 1.1461(4) 0.0363(9) Uani 1 1 d . . . . .
H13A H 0.198378 0.617365 1.187640 0.044 Uiso 1 1 calc R U . . .
H13B H 0.155344 0.567791 1.088213 0.044 Uiso 1 1 calc R U . . .
C14 C 0.2802(3) 0.5275(3) 1.2193(4) 0.0402(11) Uani 1 1 d . . . . .
H14A H 0.284756 0.488343 1.176819 0.048 Uiso 1 1 calc R U . . .
H14B H 0.236689 0.517236 1.272063 0.048 Uiso 1 1 calc R U . . .
C15 C 0.4026(4) 0.5535(2) 1.2764(3) 0.0258(8) Uani 1 1 d . . . . .
H15A H 0.399201 0.580028 1.340191 0.031 Uiso 1 1 calc R U . . .
C16 C 0.5014(3) 0.50430(18) 1.3110(3) 0.0230(7) Uani 1 1 d . . . . .
H16A H 0.527800 0.499742 1.390513 0.028 Uiso 1 1 calc R U . . .
H16B H 0.477100 0.461593 1.278223 0.028 Uiso 1 1 calc R U . . .
C17 C 0.5965(3) 0.53377(15) 1.2679(2) 0.0161(6) Uani 1 1 d . . . . .
H17 H 0.632551 0.570618 1.315486 0.019 Uiso 1 1 calc R U . . .
C18 C 0.6925(3) 0.48797(15) 1.2585(2) 0.0152(5) Uani 1 1 d . . . . .
C21 C 0.8756(2) 0.4397(2) 1.3533(2) 0.0194(5) Uani 1 1 d . . . . .
C22 C 0.8659(3) 0.37706(18) 1.3884(3) 0.0240(7) Uani 1 1 d . . . . .
C23 C 0.9558(4) 0.3340(2) 1.3902(3) 0.0322(8) Uani 1 1 d . . . . .
H23 H 0.952197 0.291310 1.415445 0.039 Uiso 1 1 calc R U . . .
C24 C 1.0502(4) 0.3527(2) 1.3556(4) 0.0359(9) Uani 1 1 d . . . . .
H24 H 1.110330 0.322759 1.356308 0.043 Uiso 1 1 calc R U . . .
C25 C 1.0570(3) 0.4148(2) 1.3200(3) 0.0296(8) Uani 1 1 d . . . . .
H25 H 1.121949 0.427022 1.295888 0.035 Uiso 1 1 calc R U . . .
C26 C 0.9705(3) 0.46014(18) 1.3187(3) 0.0232(7) Uani 1 1 d . . . . .
C27 C 0.7596(4) 0.3554(2) 1.4206(4) 0.0334(8) Uani 1 1 d . . . . .
H27A H 0.755607 0.307697 1.417978 0.040 Uiso 1 1 calc R U . . .
H27B H 0.689135 0.372129 1.367329 0.040 Uiso 1 1 calc R U . . .
C28 C 0.7590(5) 0.3777(3) 1.5328(4) 0.0523(13) Uani 1 1 d . . . . .
H28A H 0.687166 0.363218 1.547756 0.078 Uiso 1 1 calc R U . . .
H28B H 0.763186 0.424827 1.536248 0.078 Uiso 1 1 calc R U . . .
H28C H 0.826146 0.359343 1.586508 0.078 Uiso 1 1 calc R U . . .
C29 C 0.9815(3) 0.5284(2) 1.2827(3) 0.0291(8) Uani 1 1 d . . . . .
H29A H 0.902896 0.545681 1.247742 0.035 Uiso 1 1 calc R U . . .
H29B H 1.025742 0.528366 1.228498 0.035 Uiso 1 1 calc R U . . .
C30 C 1.0425(5) 0.5723(2) 1.3764(4) 0.0473(11) Uani 1 1 d . . . . .
H30A H 1.051933 0.615305 1.348667 0.071 Uiso 1 1 calc R U . . .
H30B H 1.119063 0.554401 1.413171 0.071 Uiso 1 1 calc R U . . .
H30C H 0.995613 0.575314 1.427386 0.071 Uiso 1 1 calc R U . . .
C31 C 0.7885(3) 0.55944(16) 0.8695(3) 0.0187(6) Uani 1 1 d . . . . .
H31 H 0.796584 0.601509 0.834448 0.022 Uiso 1 1 calc R U . . .
C32 C 0.8936(3) 0.5482(2) 0.9673(3) 0.0266(7) Uani 1 1 d . . . . .
H32A H 0.868476 0.535677 1.031285 0.032 Uiso 1 1 calc R U . . .
H32B H 0.942185 0.587482 0.984640 0.032 Uiso 1 1 calc R U . . .
C33 C 0.9607(3) 0.4931(2) 0.9323(3) 0.0315(8) Uani 1 1 d . . . . .
H33A H 1.017174 0.510121 0.896014 0.038 Uiso 1 1 calc R U . . .
H33B H 1.002933 0.466887 0.995188 0.038 Uiso 1 1 calc R U . . .
C34 C 0.8666(3) 0.45305(17) 0.8540(3) 0.0282(8) Uani 1 1 d . . . . .
H34A H 0.900138 0.426741 0.806183 0.034 Uiso 1 1 calc R U . . .
H34B H 0.826947 0.424221 0.893560 0.034 Uiso 1 1 calc R U . . .
C35 C 0.7828(3) 0.50370(17) 0.7896(3) 0.0213(6) Uani 1 1 d . . . . .
H35 H 0.810977 0.518984 0.727872 0.026 Uiso 1 1 calc R U . . .
C36 C 0.6533(3) 0.48530(17) 0.7481(3) 0.0223(6) Uani 1 1 d . . . . .
H36A H 0.628592 0.481940 0.668390 0.027 Uiso 1 1 calc R U . . .
H36B H 0.638071 0.443732 0.779221 0.027 Uiso 1 1 calc R U . . .
C37 C 0.5903(3) 0.54061(16) 0.7864(2) 0.0161(6) Uani 1 1 d . . . . .
H37 H 0.586144 0.578424 0.737449 0.019 Uiso 1 1 calc R U . . .
C38 C 0.4677(3) 0.52284(15) 0.7888(2) 0.0158(6) Uani 1 1 d . . . . .
C41 C 0.2637(3) 0.52704(18) 0.6860(3) 0.0208(6) Uani 1 1 d . . . . .
C42 C 0.2296(3) 0.46769(19) 0.6375(3) 0.0233(7) Uani 1 1 d . . . . .
C43 C 0.1121(3) 0.4513(2) 0.6155(3) 0.0307(10) Uani 1 1 d . . . . .
H43 H 0.085817 0.410913 0.583156 0.037 Uiso 1 1 calc R U . . .
C44 C 0.0334(3) 0.4933(2) 0.6404(3) 0.0323(8) Uani 1 1 d . . . . .
H44 H -0.046488 0.481867 0.623077 0.039 Uiso 1 1 calc R U . . .
C45 C 0.0699(3) 0.5515(2) 0.6900(3) 0.0306(8) Uani 1 1 d . . . . .
H45 H 0.014885 0.579398 0.707424 0.037 Uiso 1 1 calc R U . . .
C46 C 0.1870(3) 0.57004(19) 0.7150(3) 0.0247(7) Uani 1 1 d . . . . .
C47 C 0.3148(3) 0.42172(18) 0.6103(3) 0.0293(9) Uani 1 1 d . . . . .
H47A H 0.277804 0.378818 0.594460 0.035 Uiso 1 1 calc R U . . .
H47B H 0.383250 0.417164 0.674062 0.035 Uiso 1 1 calc R U . . .
C48 C 0.3564(3) 0.4433(3) 0.5135(3) 0.0381(10) Uani 1 1 d . . . . .
H48A H 0.412841 0.412054 0.501337 0.057 Uiso 1 1 calc R U . . .
H48B H 0.393206 0.485757 0.528333 0.057 Uiso 1 1 calc R U . . .
H48C H 0.289743 0.445767 0.449005 0.057 Uiso 1 1 calc R U . . .
C49 C 0.2310(4) 0.6325(2) 0.7718(4) 0.0377(9) Uani 1 1 d . . . . .
H49A H 0.298655 0.622364 0.833876 0.045 Uiso 1 1 calc R U . . .
H49B H 0.259700 0.659522 0.721462 0.045 Uiso 1 1 calc R U . . .
C50 C 0.1489(6) 0.6719(4) 0.8121(7) 0.078(2) Uani 1 1 d . . . . .
H50A H 0.191349 0.706808 0.857484 0.116 Uiso 1 1 calc R U . . .
H50B H 0.111447 0.644658 0.854750 0.116 Uiso 1 1 calc R U . . .
H50C H 0.089440 0.690167 0.750871 0.116 Uiso 1 1 calc R U . . .
S1S S 0.48073(8) 0.29378(4) 1.15004(7) 0.02355(17) Uani 1 1 d . . . . .
S2S S 0.52501(9) 0.28947(4) 0.84865(7) 0.02942(19) Uani 1 1 d . . . . .
S3S S 0.71812(9) 0.62359(4) 0.54033(7) 0.02894(18) Uani 1 1 d . . . . .
F1S F 0.3280(3) 0.35895(15) 1.2186(3) 0.0466(7) Uani 1 1 d . . . . .
F2S F 0.4807(3) 0.33211(15) 1.3441(2) 0.0454(6) Uani 1 1 d . . . . .
F3S F 0.3522(3) 0.26064(15) 1.2732(3) 0.0543(8) Uani 1 1 d . . . . .
F4S F 0.7002(3) 0.32204(14) 0.7747(3) 0.0503(7) Uani 1 1 d . . . . .
F5S F 0.5353(3) 0.32250(15) 0.6554(2) 0.0520(7) Uani 1 1 d . . . . .
F6S F 0.6189(3) 0.23227(13) 0.7132(3) 0.0570(9) Uani 1 1 d . . . . .
F7S F 0.7413(4) 0.74355(16) 0.4903(3) 0.0856(14) Uani 1 1 d . . . . .
F8S F 0.7828(4) 0.6729(2) 0.3817(3) 0.0721(11) Uani 1 1 d . . . . .
F9S F 0.9020(3) 0.6898(2) 0.5381(4) 0.0886(15) Uani 1 1 d . . . . .
O1S O 0.5393(2) 0.35388(13) 1.1388(2) 0.0254(5) Uani 1 1 d . . . . .
O2S O 0.3859(3) 0.27868(13) 1.0559(2) 0.0320(6) Uani 1 1 d . . . . .
O3S O 0.5564(3) 0.24183(14) 1.1960(2) 0.0365(6) Uani 1 1 d . . . . .
O4S O 0.5113(2) 0.35781(12) 0.8700(2) 0.0258(5) Uani 1 1 d . . . . .
O5S O 0.6087(3) 0.25778(14) 0.9361(3) 0.0380(8) Uani 1 1 d . . . . .
O6S O 0.4204(3) 0.25528(15) 0.8028(3) 0.0447(8) Uani 1 1 d . . . . .
O7S O 0.7338(4) 0.64098(17) 0.6501(2) 0.0535(10) Uani 1 1 d . . . . .
O8S O 0.5996(3) 0.62784(18) 0.4713(3) 0.0439(7) Uani 1 1 d D . . . .
O9S O 0.7774(3) 0.56625(15) 0.5229(2) 0.0382(7) Uani 1 1 d . . . . .
O10S O 0.3565(2) 0.40511(12) 0.9834(2) 0.0229(5) Uani 1 1 d D . . . .
H10O H 0.348(5) 0.3648(14) 0.994(5) 0.052(17) Uiso 1 1 d D . . . .
O11S O 0.7170(2) 0.36955(13) 1.0241(2) 0.0265(5) Uani 1 1 d D . . . .
H11O H 0.699(3) 0.3300(13) 1.005(5) 0.055(17) Uiso 1 1 d D . . . .
O12S O 0.4103(3) 0.62824(18) 0.5479(3) 0.0481(8) Uani 1 1 d D . . . .
H12O H 0.483(4) 0.636(6) 0.556(7) 0.16(5) Uiso 1 1 d D . . . .
O13S O 0.9147(5) 0.7101(3) 1.0839(5) 0.0873(16) Uani 1 1 d . . . . .
C1S C 0.4063(4) 0.3122(2) 1.2519(4) 0.0318(10) Uani 1 1 d . . . . .
C2S C 0.5985(4) 0.29204(19) 0.7421(4) 0.0369(9) Uani 1 1 d . . . . .
C3S C 0.7891(5) 0.6862(3) 0.4846(4) 0.0501(13) Uani 1 1 d . . . . .
C4S C 0.2484(3) 0.4323(3) 0.9264(4) 0.0508(13) Uani 1 1 d . . . . .
H4SA H 0.189388 0.420934 0.962676 0.076 Uiso 1 1 calc R U . . .
H4SB H 0.225123 0.415541 0.852486 0.076 Uiso 1 1 calc R U . . .
H4SC H 0.255816 0.479315 0.924622 0.076 Uiso 1 1 calc R U . . .
C5S C 0.8332(4) 0.3697(3) 1.0908(4) 0.0418(10) Uani 1 1 d . . . . .
H5SA H 0.882847 0.346556 1.054597 0.063 Uiso 1 1 calc R U . . .
H5SB H 0.836604 0.348483 1.159438 0.063 Uiso 1 1 calc R U . . .
H5SC H 0.860415 0.414298 1.104571 0.063 Uiso 1 1 calc R U . . .
C6S C 0.3479(8) 0.6856(3) 0.5275(6) 0.077(2) Uani 1 1 d D . . . .
H6SA H 0.367460 0.712163 0.592861 0.115 Uiso 1 1 calc R U . . .
H6SB H 0.264429 0.676074 0.506186 0.115 Uiso 1 1 calc R U . . .
H6SC H 0.367914 0.708863 0.469132 0.115 Uiso 1 1 calc R U . . .
C7S C 0.9235(9) 0.7454(5) 0.9143(8) 0.105(3) Uani 1 1 d . . . . .
H7SA H 0.936396 0.783762 0.874826 0.158 Uiso 1 1 calc R U . . .
H7SB H 0.849396 0.725363 0.875728 0.158 Uiso 1 1 calc R U . . .
H7SC H 0.986926 0.714665 0.919762 0.158 Uiso 1 1 calc R U . . .
C8S C 0.9200(10) 0.7638(4) 1.0209(8) 0.099(3) Uani 1 1 d . . . . .
H8SA H 0.990283 0.789273 1.056132 0.119 Uiso 1 1 calc R U . . .
H8SB H 0.851120 0.791376 1.015425 0.119 Uiso 1 1 calc R U . . .
C9S C 0.8782(12) 0.7274(6) 1.1778(8) 0.117(4) Uani 1 1 d . . . . .
H9SA H 0.863776 0.687263 1.213549 0.141 Uiso 1 1 calc R U . . .
H9SB H 0.803454 0.750841 1.153511 0.141 Uiso 1 1 calc R U . . .
C10S C 0.9619(14) 0.7679(6) 1.2593(8) 0.161(7) Uani 1 1 d . . . . .
H10A H 0.929900 0.776936 1.319723 0.242 Uiso 1 1 calc R U . . .
H10B H 0.975094 0.808508 1.225791 0.242 Uiso 1 1 calc R U . . .
H10C H 1.035850 0.744774 1.285734 0.242 Uiso 1 1 calc R U . . .

loop_
_atom_site_aniso_label
_atom_site_aniso_U_11
_atom_site_aniso_U_22
_atom_site_aniso_U_33
_atom_site_aniso_U_23
_atom_site_aniso_U_13
_atom_site_aniso_U_12
Yb 0.01479(7) 0.01143(7) 0.01398(7) -0.00001(7) 0.00384(4) 0.00070(7)
O1 0.0149(10) 0.0146(10) 0.0179(10) -0.0083(8) 0.0041(8) -0.0010(8)
O2 0.0167(10) 0.0198(11) 0.0146(9) -0.0029(7) 0.0008(8) 0.0018(7)
O3 0.0163(10) 0.0161(10) 0.0170(11) 0.0046(9) 0.0043(8) -0.0017(8)
O4 0.0164(10) 0.0187(11) 0.0152(10) 0.0048(8) 0.0010(8) -0.0012(8)
N1 0.0141(12) 0.0124(12) 0.0171(12) -0.0034(10) 0.0069(10) -0.0004(10)
N2 0.0156(13) 0.0227(13) 0.0153(12) -0.0011(10) 0.0023(10) 0.0007(10)
N3 0.0126(11) 0.0166(12) 0.0143(11) 0.0009(9) 0.0023(9) 0.0016(9)
N4 0.0135(12) 0.0237(14) 0.0184(12) 0.0066(11) 0.0020(10) -0.0008(10)
C1 0.0147(13) 0.0185(14) 0.0201(15) 0.0005(12) 0.0056(11) -0.0025(11)
C2 0.0198(15) 0.0128(14) 0.0226(15) 0.0026(11) 0.0064(12) 0.0023(10)
C3 0.0201(16) 0.0168(15) 0.0206(15) -0.0015(12) 0.0078(12) -0.0010(12)
C11 0.0158(14) 0.0174(14) 0.0234(15) -0.0038(12) 0.0091(12) 0.0019(11)
C12 0.0160(14) 0.0212(16) 0.0275(16) 0.0033(13) 0.0056(13) 0.0050(12)
C13 0.0189(16) 0.043(2) 0.047(2) 0.0079(19) 0.0084(16) 0.0017(15)
C14 0.0169(18) 0.050(3) 0.054(3) 0.020(2) 0.0102(18) -0.0041(17)
C15 0.0211(17) 0.034(2) 0.0259(18) 0.0039(16) 0.0130(15) 0.0022(15)
C16 0.0198(15) 0.0276(17) 0.0245(16) 0.0040(14) 0.0111(13) 0.0005(13)
C17 0.0159(13) 0.0184(14) 0.0145(13) -0.0021(11) 0.0047(11) 0.0008(11)
C18 0.0143(13) 0.0146(14) 0.0172(14) 0.0023(11) 0.0054(11) -0.0005(10)
C21 0.0144(11) 0.0255(14) 0.0165(11) -0.0013(18) 0.0013(9) 0.0023(17)
C22 0.0227(16) 0.0252(17) 0.0213(15) 0.0010(13) 0.0015(13) -0.0004(13)
C23 0.0321(19) 0.0261(18) 0.0323(19) 0.0033(15) -0.0009(15) 0.0062(15)
C24 0.0286(19) 0.040(2) 0.037(2) -0.0014(17) 0.0051(16) 0.0152(16)
C25 0.0148(15) 0.045(2) 0.0286(17) 0.0005(14) 0.0049(13) 0.0035(13)
C26 0.0177(15) 0.0306(16) 0.0188(14) 0.0024(12) 0.0011(12) -0.0006(12)
C27 0.031(2) 0.0291(19) 0.041(2) 0.0080(17) 0.0106(17) -0.0061(15)
C28 0.049(3) 0.067(3) 0.047(3) 0.009(2) 0.023(2) -0.015(2)
C29 0.0207(16) 0.036(2) 0.0305(18) 0.0080(15) 0.0075(14) -0.0011(14)
C30 0.057(3) 0.035(2) 0.049(3) 0.001(2) 0.013(2) -0.012(2)
C31 0.0132(13) 0.0245(16) 0.0197(14) 0.0015(12) 0.0064(11) -0.0014(11)
C32 0.0150(15) 0.039(2) 0.0240(16) 0.0008(15) 0.0020(12) -0.0027(13)
C33 0.0172(15) 0.043(2) 0.0338(19) 0.0066(17) 0.0068(14) 0.0062(14)
C34 0.0223(15) 0.031(2) 0.0319(17) 0.0025(13) 0.0089(13) 0.0097(12)
C35 0.0177(14) 0.0274(16) 0.0211(15) 0.0005(13) 0.0089(12) 0.0027(12)
C36 0.0210(15) 0.0250(16) 0.0217(15) -0.0040(13) 0.0072(12) 0.0013(13)
C37 0.0146(13) 0.0197(15) 0.0134(13) 0.0021(11) 0.0032(10) -0.0003(11)
C38 0.0138(13) 0.0176(14) 0.0158(14) -0.0018(11) 0.0037(11) -0.0005(11)
C41 0.0143(14) 0.0294(17) 0.0175(14) 0.0048(13) 0.0024(11) -0.0023(12)
C42 0.0196(15) 0.0311(18) 0.0180(15) 0.0021(13) 0.0031(12) -0.0016(13)
C43 0.0223(15) 0.045(3) 0.0227(15) -0.0030(14) 0.0025(12) -0.0108(14)
C44 0.0154(15) 0.053(3) 0.0264(17) 0.0018(16) 0.0022(13) -0.0054(15)
C45 0.0170(16) 0.047(2) 0.0283(18) 0.0057(16) 0.0072(13) 0.0041(15)
C46 0.0178(15) 0.0331(19) 0.0218(15) 0.0047(14) 0.0031(12) 0.0021(13)
C47 0.0267(16) 0.033(2) 0.0273(16) -0.0062(13) 0.0060(13) -0.0005(13)
C48 0.0315(16) 0.057(3) 0.0276(15) -0.008(2) 0.0110(13) 0.003(2)
C49 0.033(2) 0.035(2) 0.044(2) -0.0062(18) 0.0077(17) 0.0014(16)
C50 0.054(3) 0.073(4) 0.098(6) -0.033(4) 0.008(3) 0.024(3)
S1S 0.0295(4) 0.0159(4) 0.0257(4) 0.0034(3) 0.0085(3) -0.0010(3)
S2S 0.0501(5) 0.0156(4) 0.0298(4) -0.0051(3) 0.0230(4) -0.0039(3)
S3S 0.0432(5) 0.0232(4) 0.0219(4) -0.0015(3) 0.0117(4) 0.0023(4)
F1S 0.0402(15) 0.0434(15) 0.0633(18) -0.0016(13) 0.0260(14) 0.0062(12)
F2S 0.0508(15) 0.0552(17) 0.0339(13) -0.0110(12) 0.0177(12) -0.0105(13)
F3S 0.0681(19) 0.0434(16) 0.0643(19) 0.0029(14) 0.0398(16) -0.0246(14)
F4S 0.0560(17) 0.0429(16) 0.0652(19) -0.0070(14) 0.0388(15) -0.0049(13)
F5S 0.077(2) 0.0512(17) 0.0363(14) 0.0077(12) 0.0304(14) 0.0053(15)
F6S 0.110(3) 0.0209(12) 0.0641(18) -0.0101(12) 0.0635(19) -0.0026(14)
F7S 0.128(4) 0.0288(16) 0.078(3) 0.0131(16) -0.007(2) -0.0117(19)
F8S 0.087(3) 0.089(3) 0.0437(17) 0.0145(17) 0.0242(17) -0.029(2)
F9S 0.060(2) 0.091(3) 0.096(3) 0.001(2) -0.009(2) -0.045(2)
O1S 0.0276(13) 0.0226(13) 0.0259(12) 0.0073(10) 0.0071(11) -0.0036(10)
O2S 0.0380(15) 0.0209(13) 0.0331(14) -0.0004(11) 0.0032(12) -0.0068(11)
O3S 0.0455(17) 0.0253(14) 0.0381(15) 0.0101(11) 0.0104(13) 0.0096(12)
O4S 0.0385(14) 0.0163(12) 0.0241(12) -0.0049(9) 0.0113(11) 0.0008(10)
O5S 0.063(2) 0.0169(13) 0.0403(17) 0.0031(12) 0.0240(16) 0.0078(13)
O6S 0.065(2) 0.0321(16) 0.0452(18) -0.0152(14) 0.0292(16) -0.0219(15)
O7S 0.103(3) 0.0369(17) 0.0213(14) -0.0011(12) 0.0188(16) 0.0184(18)
O8S 0.0351(15) 0.055(2) 0.0437(17) -0.0094(15) 0.0143(13) 0.0002(14)
O9S 0.0524(18) 0.0323(15) 0.0277(14) -0.0085(11) 0.0077(13) 0.0087(13)
O10S 0.0201(11) 0.0175(12) 0.0297(12) 0.0058(10) 0.0048(9) -0.0006(9)
O11S 0.0261(13) 0.0220(13) 0.0328(14) 0.0015(11) 0.0106(11) 0.0096(10)
O12S 0.053(2) 0.0477(19) 0.0528(19) 0.0249(16) 0.0309(16) 0.0151(16)
O13S 0.102(4) 0.066(3) 0.102(4) 0.000(3) 0.041(3) -0.016(3)
C1S 0.033(2) 0.029(2) 0.037(2) 0.0000(17) 0.0153(18) -0.0096(16)
C2S 0.063(3) 0.0194(18) 0.038(2) -0.0016(16) 0.031(2) -0.0005(17)
C3S 0.057(3) 0.042(3) 0.044(3) 0.003(2) 0.004(2) -0.019(2)
C4S 0.0203(15) 0.056(3) 0.073(3) 0.042(3) 0.0073(17) 0.005(2)
C5S 0.037(2) 0.055(3) 0.033(2) -0.0025(19) 0.0071(17) 0.018(2)
C6S 0.127(6) 0.060(4) 0.062(4) 0.032(3) 0.056(4) 0.051(4)
C7S 0.100(7) 0.111(8) 0.108(7) 0.006(6) 0.034(6) -0.040(6)
C8S 0.115(7) 0.076(5) 0.108(7) 0.013(5) 0.035(6) -0.032(5)
C9S 0.159(11) 0.117(9) 0.082(6) -0.022(6) 0.044(7) -0.057(8)
C10S 0.258(17) 0.135(10) 0.078(6) -0.005(6) 0.025(8) -0.116(11)

_geom_special_details            
; 
 All esds (except the esd in the dihedral angle between two l.s. planes) 
 are estimated using the full covariance matrix.  The cell esds are taken 
 into account individually in the estimation of esds in distances, angles 
 and torsion angles; correlations between esds in cell parameters are only 
 used when they are defined by crystal symmetry.  An approximate (isotropic) 
 treatment of cell esds is used for estimating esds involving l.s. planes. 
;

loop_
_geom_bond_atom_site_label_1
_geom_bond_atom_site_label_2
_geom_bond_distance
_geom_bond_site_symmetry_2
_geom_bond_publ_flag
Yb O1 2.178(2) . ?
Yb O3 2.224(2) . ?
Yb O4 2.291(2) . ?
Yb O2 2.324(2) . ?
Yb O11S 2.366(2) . ?
Yb O10S 2.381(2) . ?
Yb O4S 2.402(2) . ?
Yb O1S 2.411(3) . ?
O1 N1 1.372(3) . ?
O2 C18 1.231(4) . ?
O3 N3 1.384(3) . ?
O4 C38 1.239(4) . ?
N1 C17 1.510(4) . ?
N1 C1 1.514(4) . ?
N1 C11 1.539(4) . ?
N2 C18 1.336(4) . ?
N2 C21 1.443(5) . ?
N3 C37 1.515(4) . ?
N3 C3 1.516(4) . ?
N3 C31 1.541(4) . ?
N4 C38 1.327(4) . ?
N4 C41 1.447(4) . ?
C1 C2 1.525(4) . ?
C2 C3 1.525(4) . ?
C11 C12 1.528(4) . ?
C11 C15 1.547(5) . ?
C12 C13 1.538(5) . ?
C13 C14 1.522(6) . ?
C14 C15 1.542(6) . ?
C15 C16 1.532(5) . ?
C16 C17 1.528(4) . ?
C17 C18 1.523(4) . ?
C21 C22 1.392(6) . ?
C21 C26 1.399(4) . ?
C22 C23 1.394(5) . ?
C22 C27 1.515(5) . ?
C23 C24 1.382(6) . ?
C24 C25 1.377(6) . ?
C25 C26 1.396(5) . ?
C26 C29 1.507(5) . ?
C27 C28 1.522(7) . ?
C29 C30 1.526(6) . ?
C31 C32 1.530(4) . ?
C31 C35 1.538(5) . ?
C32 C33 1.537(5) . ?
C33 C34 1.530(5) . ?
C34 C35 1.529(5) . ?
C35 C36 1.539(5) . ?
C36 C37 1.530(4) . ?
C37 C38 1.523(4) . ?
C41 C42 1.390(5) . ?
C41 C46 1.404(5) . ?
C42 C43 1.398(5) . ?
C42 C47 1.509(5) . ?
C43 C44 1.385(6) . ?
C44 C45 1.379(6) . ?
C45 C46 1.403(5) . ?
C46 C49 1.509(6) . ?
C47 C48 1.536(5) . ?
C49 C50 1.481(7) . ?
S1S O3S 1.426(3) . ?
S1S O2S 1.446(3) . ?
S1S O1S 1.458(3) . ?
S1S C1S 1.824(5) . ?
S2S O6S 1.417(3) . ?
S2S O5S 1.441(4) . ?
S2S O4S 1.462(3) . ?
S2S C2S 1.830(4) . ?
S3S O7S 1.423(3) . ?
S3S O9S 1.435(3) . ?
S3S O8S 1.452(3) . ?
S3S C3S 1.809(5) . ?
F1S C1S 1.334(6) . ?
F2S C1S 1.337(6) . ?
F3S C1S 1.319(5) . ?
F4S C2S 1.327(6) . ?
F5S C2S 1.324(6) . ?
F6S C2S 1.337(5) . ?
F7S C3S 1.331(7) . ?
F8S C3S 1.338(7) . ?
F9S C3S 1.337(7) . ?
O10S C4S 1.415(4) . ?
O11S C5S 1.416(5) . ?
O12S C6S 1.390(7) . ?
O13S C8S 1.391(10) . ?
O13S C9S 1.445(11) . ?
C7S C8S 1.440(14) . ?
C9S C10S 1.492(14) . ?

loop_
_geom_angle_atom_site_label_1
_geom_angle_atom_site_label_2
_geom_angle_atom_site_label_3
_geom_angle
_geom_angle_site_symmetry_1
_geom_angle_site_symmetry_3
_geom_angle_publ_flag
O1 Yb O3 91.08(9) . . ?
O1 Yb O4 83.37(8) . . ?
O3 Yb O4 74.07(8) . . ?
O1 Yb O2 73.82(8) . . ?
O3 Yb O2 76.77(8) . . ?
O4 Yb O2 142.34(8) . . ?
O1 Yb O11S 145.92(10) . . ?
O3 Yb O11S 80.37(9) . . ?
O4 Yb O11S 124.63(9) . . ?
O2 Yb O11S 72.11(9) . . ?
O1 Yb O10S 75.23(9) . . ?
O3 Yb O10S 145.21(9) . . ?
O4 Yb O10S 72.69(8) . . ?
O2 Yb O10S 127.04(8) . . ?
O11S Yb O10S 127.91(9) . . ?
O1 Yb O4S 144.21(9) . . ?
O3 Yb O4S 106.18(9) . . ?
O4 Yb O4S 72.11(9) . . ?
O2 Yb O4S 139.97(9) . . ?
O11S Yb O4S 69.24(10) . . ?
O10S Yb O4S 72.84(9) . . ?
O1 Yb O1S 94.12(9) . . ?
O3 Yb O1S 144.37(9) . . ?
O4 Yb O1S 141.54(9) . . ?
O2 Yb O1S 70.99(9) . . ?
O11S Yb O1S 75.71(9) . . ?
O10S Yb O1S 69.61(9) . . ?
O4S Yb O1S 89.62(9) . . ?
N1 O1 Yb 131.84(18) . . ?
C18 O2 Yb 136.2(2) . . ?
N3 O3 Yb 139.96(18) . . ?
C38 O4 Yb 136.6(2) . . ?
O1 N1 C17 110.8(2) . . ?
O1 N1 C1 113.0(2) . . ?
C17 N1 C1 109.1(2) . . ?
O1 N1 C11 108.8(2) . . ?
C17 N1 C11 100.7(2) . . ?
C1 N1 C11 113.7(2) . . ?
C18 N2 C21 120.2(3) . . ?
O3 N3 C37 111.4(2) . . ?
O3 N3 C3 112.5(2) . . ?
C37 N3 C3 113.2(2) . . ?
O3 N3 C31 109.9(2) . . ?
C37 N3 C31 100.4(2) . . ?
C3 N3 C31 108.7(2) . . ?
C38 N4 C41 122.6(3) . . ?
N1 C1 C2 113.0(2) . . ?
C3 C2 C1 110.2(3) . . ?
N3 C3 C2 114.2(3) . . ?
C12 C11 N1 114.6(3) . . ?
C12 C11 C15 107.6(3) . . ?
N1 C11 C15 103.3(3) . . ?
C11 C12 C13 104.3(3) . . ?
C14 C13 C12 103.4(3) . . ?
C13 C14 C15 103.4(4) . . ?
C16 C15 C14 117.3(4) . . ?
C16 C15 C11 106.8(3) . . ?
C14 C15 C11 104.0(3) . . ?
C17 C16 C15 102.8(3) . . ?
N1 C17 C18 112.0(2) . . ?
N1 C17 C16 102.8(2) . . ?
C18 C17 C16 115.9(3) . . ?
O2 C18 N2 122.1(3) . . ?
O2 C18 C17 123.9(3) . . ?
N2 C18 C17 114.0(3) . . ?
C22 C21 C26 122.5(3) . . ?
C22 C21 N2 118.6(3) . . ?
C26 C21 N2 118.9(4) . . ?
C21 C22 C23 117.9(3) . . ?
C21 C22 C27 121.4(3) . . ?
C23 C22 C27 120.7(4) . . ?
C24 C23 C22 120.9(4) . . ?
C25 C24 C23 120.0(4) . . ?
C24 C25 C26 121.4(4) . . ?
C25 C26 C21 117.3(4) . . ?
C25 C26 C29 120.6(3) . . ?
C21 C26 C29 122.1(3) . . ?
C22 C27 C28 113.5(4) . . ?
C26 C29 C30 112.3(3) . . ?
C32 C31 C35 108.1(3) . . ?
C32 C31 N3 113.5(3) . . ?
C35 C31 N3 104.6(2) . . ?
C31 C32 C33 104.3(3) . . ?
C34 C33 C32 104.4(3) . . ?
C35 C34 C33 103.7(3) . . ?
C34 C35 C31 104.6(3) . . ?
C34 C35 C36 117.6(3) . . ?
C31 C35 C36 105.7(3) . . ?
C37 C36 C35 104.0(3) . . ?
N3 C37 C38 113.6(2) . . ?
N3 C37 C36 103.0(2) . . ?
C38 C37 C36 113.0(3) . . ?
O4 C38 N4 122.5(3) . . ?
O4 C38 C37 123.0(3) . . ?
N4 C38 C37 114.4(3) . . ?
C42 C41 C46 123.5(3) . . ?
C42 C41 N4 118.9(3) . . ?
C46 C41 N4 117.6(3) . . ?
C41 C42 C43 117.2(3) . . ?
C41 C42 C47 122.2(3) . . ?
C43 C42 C47 120.5(3) . . ?
C44 C43 C42 120.8(4) . . ?
C45 C44 C43 120.7(3) . . ?
C44 C45 C46 120.9(4) . . ?
C45 C46 C41 116.8(3) . . ?
C45 C46 C49 122.5(4) . . ?
C41 C46 C49 120.6(3) . . ?
C42 C47 C48 113.6(3) . . ?
C50 C49 C46 118.0(5) . . ?
O3S S1S O2S 116.36(18) . . ?
O3S S1S O1S 114.87(18) . . ?
O2S S1S O1S 112.84(16) . . ?
O3S S1S C1S 103.9(2) . . ?
O2S S1S C1S 102.9(2) . . ?
O1S S1S C1S 103.82(19) . . ?
O6S S2S O5S 116.0(2) . . ?
O6S S2S O4S 115.5(2) . . ?
O5S S2S O4S 112.63(18) . . ?
O6S S2S C2S 104.9(2) . . ?
O5S S2S C2S 103.1(2) . . ?
O4S S2S C2S 102.50(17) . . ?
O7S S3S O9S 115.67(19) . . ?
O7S S3S O8S 115.4(2) . . ?
O9S S3S O8S 113.3(2) . . ?
O7S S3S C3S 105.6(3) . . ?
O9S S3S C3S 103.0(3) . . ?
O8S S3S C3S 101.5(2) . . ?
S1S O1S Yb 143.64(16) . . ?
S2S O4S Yb 142.40(16) . . ?
C4S O10S Yb 134.1(3) . . ?
C5S O11S Yb 133.6(3) . . ?
C8S O13S C9S 111.4(8) . . ?
F3S C1S F1S 108.3(4) . . ?
F3S C1S F2S 107.9(4) . . ?
F1S C1S F2S 107.1(4) . . ?
F3S C1S S1S 110.4(3) . . ?
F1S C1S S1S 111.2(3) . . ?
F2S C1S S1S 111.6(3) . . ?
F5S C2S F4S 107.5(3) . . ?
F5S C2S F6S 108.2(4) . . ?
F4S C2S F6S 107.4(4) . . ?
F5S C2S S2S 111.6(3) . . ?
F4S C2S S2S 111.6(3) . . ?
F6S C2S S2S 110.3(3) . . ?
F7S C3S F9S 108.0(5) . . ?
F7S C3S F8S 109.5(5) . . ?
F9S C3S F8S 106.9(6) . . ?
F7S C3S S3S 111.2(4) . . ?
F9S C3S S3S 110.8(4) . . ?
F8S C3S S3S 110.2(3) . . ?
O13S C8S C7S 111.4(8) . . ?
O13S C9S C10S 115.4(10) . . ?

loop_
_geom_torsion_atom_site_label_1
_geom_torsion_atom_site_label_2
_geom_torsion_atom_site_label_3
_geom_torsion_atom_site_label_4
_geom_torsion
_geom_torsion_site_symmetry_1
_geom_torsion_site_symmetry_2
_geom_torsion_site_symmetry_3
_geom_torsion_site_symmetry_4
_geom_torsion_publ_flag
Yb O1 N1 C17 -69.1(3) . . . . ?
Yb O1 N1 C1 53.8(3) . . . . ?
Yb O1 N1 C11 -178.93(19) . . . . ?
Yb O3 N3 C37 -36.6(4) . . . . ?
Yb O3 N3 C3 91.7(3) . . . . ?
Yb O3 N3 C31 -147.0(2) . . . . ?
O1 N1 C1 C2 45.7(4) . . . . ?
C17 N1 C1 C2 169.5(2) . . . . ?
C11 N1 C1 C2 -79.0(3) . . . . ?
N1 C1 C2 C3 -142.2(3) . . . . ?
O3 N3 C3 C2 -40.9(4) . . . . ?
C37 N3 C3 C2 86.4(3) . . . . ?
C31 N3 C3 C2 -163.0(3) . . . . ?
C1 C2 C3 N3 83.9(3) . . . . ?
O1 N1 C11 C12 -38.9(3) . . . . ?
C17 N1 C11 C12 -155.4(3) . . . . ?
C1 N1 C11 C12 88.0(3) . . . . ?
O1 N1 C11 C15 77.9(3) . . . . ?
C17 N1 C11 C15 -38.6(3) . . . . ?
C1 N1 C11 C15 -155.2(3) . . . . ?
N1 C11 C12 C13 128.5(3) . . . . ?
C15 C11 C12 C13 14.2(4) . . . . ?
C11 C12 C13 C14 -34.7(4) . . . . ?
C12 C13 C14 C15 42.2(5) . . . . ?
C13 C14 C15 C16 -150.5(4) . . . . ?
C13 C14 C15 C11 -32.9(5) . . . . ?
C12 C11 C15 C16 136.1(3) . . . . ?
N1 C11 C15 C16 14.5(4) . . . . ?
C12 C11 C15 C14 11.4(4) . . . . ?
N1 C11 C15 C14 -110.2(3) . . . . ?
C14 C15 C16 C17 131.1(4) . . . . ?
C11 C15 C16 C17 15.0(4) . . . . ?
O1 N1 C17 C18 59.0(3) . . . . ?
C1 N1 C17 C18 -66.1(3) . . . . ?
C11 N1 C17 C18 174.0(2) . . . . ?
O1 N1 C17 C16 -66.0(3) . . . . ?
C1 N1 C17 C16 168.9(3) . . . . ?
C11 N1 C17 C16 49.0(3) . . . . ?
C15 C16 C17 N1 -39.8(3) . . . . ?
C15 C16 C17 C18 -162.2(3) . . . . ?
Yb O2 C18 N2 171.8(2) . . . . ?
Yb O2 C18 C17 -8.3(5) . . . . ?
C21 N2 C18 O2 -4.0(5) . . . . ?
C21 N2 C18 C17 176.0(3) . . . . ?
N1 C17 C18 O2 -26.1(4) . . . . ?
C16 C17 C18 O2 91.3(4) . . . . ?
N1 C17 C18 N2 153.9(3) . . . . ?
C16 C17 C18 N2 -88.7(3) . . . . ?
C18 N2 C21 C22 -88.1(4) . . . . ?
C18 N2 C21 C26 89.1(4) . . . . ?
C26 C21 C22 C23 0.9(5) . . . . ?
N2 C21 C22 C23 178.1(3) . . . . ?
C26 C21 C22 C27 -177.2(3) . . . . ?
N2 C21 C22 C27 0.0(5) . . . . ?
C21 C22 C23 C24 -1.5(6) . . . . ?
C27 C22 C23 C24 176.6(4) . . . . ?
C22 C23 C24 C25 0.8(6) . . . . ?
C23 C24 C25 C26 0.5(6) . . . . ?
C24 C25 C26 C21 -1.0(5) . . . . ?
C24 C25 C26 C29 178.1(4) . . . . ?
C22 C21 C26 C25 0.3(5) . . . . ?
N2 C21 C26 C25 -176.8(3) . . . . ?
C22 C21 C26 C29 -178.8(3) . . . . ?
N2 C21 C26 C29 4.0(5) . . . . ?
C21 C22 C27 C28 -78.3(5) . . . . ?
C23 C22 C27 C28 103.6(5) . . . . ?
C25 C26 C29 C30 -90.7(4) . . . . ?
C21 C26 C29 C30 88.4(4) . . . . ?
O3 N3 C31 C32 -39.5(4) . . . . ?
C37 N3 C31 C32 -157.0(3) . . . . ?
C3 N3 C31 C32 84.1(3) . . . . ?
O3 N3 C31 C35 78.1(3) . . . . ?
C37 N3 C31 C35 -39.4(3) . . . . ?
C3 N3 C31 C35 -158.4(3) . . . . ?
C35 C31 C32 C33 10.7(4) . . . . ?
N3 C31 C32 C33 126.2(3) . . . . ?
C31 C32 C33 C34 -30.7(4) . . . . ?
C32 C33 C34 C35 39.3(4) . . . . ?
C33 C34 C35 C31 -32.1(3) . . . . ?
C33 C34 C35 C36 -149.0(3) . . . . ?
C32 C31 C35 C34 13.2(3) . . . . ?
N3 C31 C35 C34 -108.0(3) . . . . ?
C32 C31 C35 C36 138.0(3) . . . . ?
N3 C31 C35 C36 16.8(3) . . . . ?
C34 C35 C36 C37 128.5(3) . . . . ?
C31 C35 C36 C37 12.3(3) . . . . ?
O3 N3 C37 C38 53.6(3) . . . . ?
C3 N3 C37 C38 -74.4(3) . . . . ?
C31 N3 C37 C38 169.9(3) . . . . ?
O3 N3 C37 C36 -69.0(3) . . . . ?
C3 N3 C37 C36 163.0(3) . . . . ?
C31 N3 C37 C36 47.3(3) . . . . ?
C35 C36 C37 N3 -37.4(3) . . . . ?
C35 C36 C37 C38 -160.4(3) . . . . ?
Yb O4 C38 N4 -177.0(2) . . . . ?
Yb O4 C38 C37 7.4(5) . . . . ?
C41 N4 C38 O4 -5.8(5) . . . . ?
C41 N4 C38 C37 170.1(3) . . . . ?
N3 C37 C38 O4 -44.2(4) . . . . ?
C36 C37 C38 O4 72.7(4) . . . . ?
N3 C37 C38 N4 139.9(3) . . . . ?
C36 C37 C38 N4 -103.2(3) . . . . ?
C38 N4 C41 C42 -76.6(4) . . . . ?
C38 N4 C41 C46 104.0(4) . . . . ?
C46 C41 C42 C43 1.0(5) . . . . ?
N4 C41 C42 C43 -178.4(3) . . . . ?
C46 C41 C42 C47 -178.2(3) . . . . ?
N4 C41 C42 C47 2.5(5) . . . . ?
C41 C42 C43 C44 0.8(5) . . . . ?
C47 C42 C43 C44 179.9(3) . . . . ?
C42 C43 C44 C45 -1.7(6) . . . . ?
C43 C44 C45 C46 1.0(6) . . . . ?
C44 C45 C46 C41 0.7(5) . . . . ?
C44 C45 C46 C49 -178.4(4) . . . . ?
C42 C41 C46 C45 -1.7(5) . . . . ?
N4 C41 C46 C45 177.6(3) . . . . ?
C42 C41 C46 C49 177.4(3) . . . . ?
N4 C41 C46 C49 -3.2(5) . . . . ?
C41 C42 C47 C48 -73.1(4) . . . . ?
C43 C42 C47 C48 107.8(4) . . . . ?
C45 C46 C49 C50 6.5(7) . . . . ?
C41 C46 C49 C50 -172.6(5) . . . . ?
O3S S1S O1S Yb 126.9(3) . . . . ?
O2S S1S O1S Yb -9.7(3) . . . . ?
C1S S1S O1S Yb -120.4(3) . . . . ?
O6S S2S O4S Yb 122.0(3) . . . . ?
O5S S2S O4S Yb -14.5(3) . . . . ?
C2S S2S O4S Yb -124.6(3) . . . . ?
O3S S1S C1S F3S -57.3(4) . . . . ?
O2S S1S C1S F3S 64.4(4) . . . . ?
O1S S1S C1S F3S -177.8(3) . . . . ?
O3S S1S C1S F1S -177.6(3) . . . . ?
O2S S1S C1S F1S -55.9(3) . . . . ?
O1S S1S C1S F1S 61.9(3) . . . . ?
O3S S1S C1S F2S 62.8(4) . . . . ?
O2S S1S C1S F2S -175.5(3) . . . . ?
O1S S1S C1S F2S -57.7(4) . . . . ?
O6S S2S C2S F5S 60.8(3) . . . . ?
O5S S2S C2S F5S -177.4(3) . . . . ?
O4S S2S C2S F5S -60.2(3) . . . . ?
O6S S2S C2S F4S -178.9(3) . . . . ?
O5S S2S C2S F4S -57.0(3) . . . . ?
O4S S2S C2S F4S 60.1(3) . . . . ?
O6S S2S C2S F6S -59.5(4) . . . . ?
O5S S2S C2S F6S 62.3(4) . . . . ?
O4S S2S C2S F6S 179.5(3) . . . . ?
O7S S3S C3S F7S -60.6(4) . . . . ?
O9S S3S C3S F7S 177.7(4) . . . . ?
O8S S3S C3S F7S 60.2(4) . . . . ?
O7S S3S C3S F9S 59.6(5) . . . . ?
O9S S3S C3S F9S -62.2(5) . . . . ?
O8S S3S C3S F9S -179.7(4) . . . . ?
O7S S3S C3S F8S 177.8(4) . . . . ?
O9S S3S C3S F8S 56.0(5) . . . . ?
O8S S3S C3S F8S -61.5(5) . . . . ?
C9S O13S C8S C7S -163.6(9) . . . . ?
C8S O13S C9S C10S -67.0(14) . . . . ?

_refine_diff_density_max         0.619
_refine_diff_density_min         -1.010
_refine_diff_density_rms         0.069

_shelx_res_file                  
; 
TITL zhx008_b.res in P2(1) 
    zhx008.res 
    created by SHELXL-2018/3 at 16:23:11 on 13-Jun-2020 
REM Old TITL zhx008 in P2(1) 
  
REM SHELXT solution in P2(1) 
REM R1 0.076,  Rweak 0.039,  Alpha 0.020,  Orientation as input 
REM Flack x =  0.102 ( 0.003 ) from Parsons' quotients 
REM Formula found by SHELXT:  C44 N10 O13 F12 S3 Yb 
  
CELL  1.54178  11.9789  20.7474  12.9099   90.000  106.293   90.000 
ZERR    2.000   0.0005   0.0009   0.0005    0.000    0.001    0.000 
LATT -1 
SYMM -X, 1/2+Y, -Z 
SFAC C H N O F S YB 
UNIT 98 156 8 34 18 6 2 
TEMP -133.160 
SIZE 0.192 0.242 0.244 
  
L.S. 10 
ACTA 
CONF 
TWIN 
  
DFIX 0.90 0.02 N2 H2N N4 H4N 
DFIX 0.85 0.02 O10S H10O O11S H11O O12S H12O 
DFIX 1.93 0.04 O8S H12O 
DFIX -2.85 0.02 YB H11O 
DFIX -1.70 0.02 C6S H12O 
  
WGHT    0.032900    1.949800 
BASF   0.06207 
FVAR       0.11559 
YB    7    0.554076    0.436585    1.012096    11.00000    0.01479    0.01143 = 
         0.01398   -0.00001    0.00384    0.00070 
O1    4    0.478926    0.511192    1.090532    11.00000    0.01485    0.01463 = 
         0.01787   -0.00825    0.00408   -0.00101 
O2    4    0.689959    0.456818    1.176668    11.00000    0.01672    0.01977 = 
         0.01464   -0.00287    0.00084    0.00176 
O3    4    0.673124    0.507780    0.969898    11.00000    0.01628    0.01612 = 
         0.01704    0.00456    0.00426   -0.00167 
O4    4    0.447715    0.486253    0.857303    11.00000    0.01641    0.01868 = 
         0.01518    0.00476    0.00100   -0.00119 
N1    3    0.528663    0.560148    1.159464    11.00000    0.01410    0.01241 = 
         0.01711   -0.00338    0.00692   -0.00038 
N2    3    0.781624    0.484238    1.347803    11.00000    0.01559    0.02265 = 
         0.01525   -0.00107    0.00227    0.00066 
H2N   2    0.786440    0.511494    1.402648    11.00000    0.01341 
N3    3    0.671175    0.556666    0.896455    11.00000    0.01262    0.01658 = 
         0.01434    0.00094    0.00234    0.00158 
N4    3    0.384012    0.546515    0.707395    11.00000    0.01353    0.02370 = 
         0.01841    0.00662    0.00195   -0.00080 
H4N   2    0.402795    0.574844    0.665412    11.00000    0.01342 
C1    1    0.607734    0.602530    1.115591    11.00000    0.01474    0.01850 = 
         0.02012    0.00052    0.00556   -0.00250 
AFIX  23 
H1A   2    0.681643    0.579378    1.122049    11.00000   -1.20000 
H1B   2    0.626100    0.642082    1.160030    11.00000   -1.20000 
AFIX   0 
C2    1    0.554283    0.621567    0.997978    11.00000    0.01976    0.01276 = 
         0.02260    0.00258    0.00643    0.00227 
AFIX  23 
H2A   2    0.492304    0.590552    0.963156    11.00000   -1.20000 
H2B   2    0.518755    0.664885    0.994471    11.00000   -1.20000 
AFIX   0 
C3    1    0.647240    0.622128    0.937929    11.00000    0.02006    0.01680 = 
         0.02058   -0.00148    0.00785   -0.00101 
AFIX  23 
H3A   2    0.622644    0.652109    0.876035    11.00000   -1.20000 
H3B   2    0.720455    0.639002    0.986876    11.00000   -1.20000 
AFIX   0 
C11   1    0.432092    0.597485    1.190983    11.00000    0.01579    0.01736 = 
         0.02338   -0.00384    0.00908    0.00193 
AFIX  13 
H11   2    0.462062    0.640030    1.223532    11.00000   -1.20000 
AFIX   0 
C12   1    0.320745    0.606731    1.099172    11.00000    0.01604    0.02120 = 
         0.02754    0.00333    0.00556    0.00502 
AFIX  23 
H12A  2    0.323067    0.581003    1.035226    11.00000   -1.20000 
H12B  2    0.309386    0.652674    1.078141    11.00000   -1.20000 
AFIX   0 
C13   1    0.223462    0.582890    1.146087    11.00000    0.01886    0.04277 = 
         0.04683    0.00789    0.00842    0.00174 
AFIX  23 
H13A  2    0.198378    0.617365    1.187640    11.00000   -1.20000 
H13B  2    0.155344    0.567791    1.088213    11.00000   -1.20000 
AFIX   0 
C14   1    0.280216    0.527484    1.219311    11.00000    0.01692    0.05016 = 
         0.05357    0.02032    0.01020   -0.00413 
AFIX  23 
H14A  2    0.284756    0.488343    1.176819    11.00000   -1.20000 
H14B  2    0.236689    0.517236    1.272063    11.00000   -1.20000 
AFIX   0 
C15   1    0.402614    0.553536    1.276441    11.00000    0.02110    0.03440 = 
         0.02592    0.00391    0.01303    0.00216 
AFIX  13 
H15A  2    0.399201    0.580028    1.340191    11.00000   -1.20000 
AFIX   0 
C16   1    0.501396    0.504305    1.311018    11.00000    0.01982    0.02757 = 
         0.02452    0.00404    0.01111    0.00050 
AFIX  23 
H16A  2    0.527800    0.499742    1.390513    11.00000   -1.20000 
H16B  2    0.477100    0.461593    1.278223    11.00000   -1.20000 
AFIX   0 
C17   1    0.596454    0.533767    1.267889    11.00000    0.01586    0.01835 = 
         0.01452   -0.00212    0.00474    0.00079 
AFIX  13 
H17   2    0.632551    0.570618    1.315486    11.00000   -1.20000 
AFIX   0 
C18   1    0.692509    0.487967    1.258495    11.00000    0.01429    0.01460 = 
         0.01725    0.00234    0.00536   -0.00046 
C21   1    0.875636    0.439695    1.353258    11.00000    0.01439    0.02548 = 
         0.01647   -0.00130    0.00127    0.00231 
C22   1    0.865937    0.377063    1.388417    11.00000    0.02271    0.02523 = 
         0.02127    0.00100    0.00150   -0.00042 
C23   1    0.955829    0.334042    1.390154    11.00000    0.03209    0.02614 = 
         0.03233    0.00328   -0.00095    0.00620 
AFIX  43 
H23   2    0.952197    0.291310    1.415445    11.00000   -1.20000 
AFIX   0 
C24   1    1.050167    0.352739    1.355565    11.00000    0.02858    0.04004 = 
         0.03662   -0.00142    0.00509    0.01520 
AFIX  43 
H24   2    1.110330    0.322759    1.356308    11.00000   -1.20000 
AFIX   0 
C25   1    1.057006    0.414807    1.320022    11.00000    0.01478    0.04470 = 
         0.02856    0.00051    0.00495    0.00350 
AFIX  43 
H25   2    1.121949    0.427022    1.295888    11.00000   -1.20000 
AFIX   0 
C26   1    0.970546    0.460140    1.318710    11.00000    0.01770    0.03060 = 
         0.01876    0.00243    0.00107   -0.00060 
C27   1    0.759555    0.355353    1.420592    11.00000    0.03059    0.02909 = 
         0.04096    0.00801    0.01064   -0.00610 
AFIX  23 
H27A  2    0.755607    0.307697    1.417978    11.00000   -1.20000 
H27B  2    0.689135    0.372129    1.367329    11.00000   -1.20000 
AFIX   0 
C28   1    0.758961    0.377673    1.532766    11.00000    0.04884    0.06710 = 
         0.04698    0.00858    0.02345   -0.01475 
AFIX 137 
H28A  2    0.687166    0.363218    1.547756    11.00000   -1.50000 
H28B  2    0.763186    0.424827    1.536248    11.00000   -1.50000 
H28C  2    0.826146    0.359343    1.586508    11.00000   -1.50000 
AFIX   0 
C29   1    0.981460    0.528378    1.282737    11.00000    0.02066    0.03639 = 
         0.03047    0.00796    0.00749   -0.00105 
AFIX  23 
H29A  2    0.902896    0.545681    1.247742    11.00000   -1.20000 
H29B  2    1.025742    0.528366    1.228498    11.00000   -1.20000 
AFIX   0 
C30   1    1.042476    0.572277    1.376367    11.00000    0.05707    0.03491 = 
         0.04853    0.00100    0.01277   -0.01205 
AFIX 137 
H30A  2    1.051933    0.615305    1.348667    11.00000   -1.50000 
H30B  2    1.119063    0.554401    1.413171    11.00000   -1.50000 
H30C  2    0.995613    0.575314    1.427386    11.00000   -1.50000 
AFIX   0 
C31   1    0.788519    0.559442    0.869469    11.00000    0.01316    0.02450 = 
         0.01966    0.00147    0.00638   -0.00137 
AFIX  13 
H31   2    0.796584    0.601509    0.834448    11.00000   -1.20000 
AFIX   0 
C32   1    0.893594    0.548199    0.967288    11.00000    0.01500    0.03863 = 
         0.02399    0.00079    0.00204   -0.00265 
AFIX  23 
H32A  2    0.868476    0.535677    1.031285    11.00000   -1.20000 
H32B  2    0.942185    0.587482    0.984640    11.00000   -1.20000 
AFIX   0 
C33   1    0.960683    0.493066    0.932280    11.00000    0.01722    0.04311 = 
         0.03383    0.00661    0.00681    0.00625 
AFIX  23 
H33A  2    1.017174    0.510121    0.896014    11.00000   -1.20000 
H33B  2    1.002933    0.466887    0.995188    11.00000   -1.20000 
AFIX   0 
C34   1    0.866624    0.453054    0.854041    11.00000    0.02230    0.03106 = 
         0.03192    0.00247    0.00893    0.00966 
AFIX  23 
H34A  2    0.900138    0.426741    0.806183    11.00000   -1.20000 
H34B  2    0.826947    0.424221    0.893560    11.00000   -1.20000 
AFIX   0 
C35   1    0.782751    0.503705    0.789553    11.00000    0.01766    0.02735 = 
         0.02106    0.00046    0.00889    0.00274 
AFIX  13 
H35   2    0.810977    0.518984    0.727872    11.00000   -1.20000 
AFIX   0 
C36   1    0.653349    0.485299    0.748084    11.00000    0.02095    0.02500 = 
         0.02167   -0.00402    0.00721    0.00130 
AFIX  23 
H36A  2    0.628592    0.481940    0.668390    11.00000   -1.20000 
H36B  2    0.638071    0.443732    0.779221    11.00000   -1.20000 
AFIX   0 
C37   1    0.590307    0.540607    0.786414    11.00000    0.01462    0.01971 = 
         0.01339    0.00212    0.00315   -0.00032 
AFIX  13 
H37   2    0.586144    0.578424    0.737449    11.00000   -1.20000 
AFIX   0 
C38   1    0.467738    0.522839    0.788834    11.00000    0.01384    0.01758 = 
         0.01582   -0.00176    0.00374   -0.00050 
C41   1    0.263660    0.527043    0.686015    11.00000    0.01432    0.02940 = 
         0.01750    0.00479    0.00241   -0.00234 
C42   1    0.229628    0.467690    0.637452    11.00000    0.01956    0.03112 = 
         0.01799    0.00209    0.00308   -0.00159 
C43   1    0.112076    0.451319    0.615512    11.00000    0.02228    0.04462 = 
         0.02272   -0.00300    0.00247   -0.01081 
AFIX  43 
H43   2    0.085817    0.410913    0.583156    11.00000   -1.20000 
AFIX   0 
C44   1    0.033423    0.493299    0.640380    11.00000    0.01539    0.05291 = 
         0.02639    0.00177    0.00222   -0.00543 
AFIX  43 
H44   2   -0.046488    0.481867    0.623077    11.00000   -1.20000 
AFIX   0 
C45   1    0.069851    0.551500    0.689976    11.00000    0.01703    0.04688 = 
         0.02829    0.00574    0.00718    0.00408 
AFIX  43 
H45   2    0.014885    0.579398    0.707424    11.00000   -1.20000 
AFIX   0 
C46   1    0.186997    0.570043    0.714993    11.00000    0.01777    0.03314 = 
         0.02180    0.00473    0.00310    0.00213 
C47   1    0.314842    0.421723    0.610264    11.00000    0.02673    0.03288 = 
         0.02731   -0.00619    0.00603   -0.00051 
AFIX  23 
H47A  2    0.277804    0.378818    0.594460    11.00000   -1.20000 
H47B  2    0.383250    0.417164    0.674062    11.00000   -1.20000 
AFIX   0 
C48   1    0.356419    0.443275    0.513479    11.00000    0.03151    0.05671 = 
         0.02763   -0.00776    0.01096    0.00274 
AFIX 137 
H48A  2    0.412841    0.412054    0.501337    11.00000   -1.50000 
H48B  2    0.393206    0.485757    0.528333    11.00000   -1.50000 
H48C  2    0.289743    0.445767    0.449005    11.00000   -1.50000 
AFIX   0 
C49   1    0.230952    0.632496    0.771759    11.00000    0.03299    0.03465 = 
         0.04351   -0.00625    0.00768    0.00140 
AFIX  23 
H49A  2    0.298655    0.622364    0.833876    11.00000   -1.20000 
H49B  2    0.259700    0.659522    0.721462    11.00000   -1.20000 
AFIX   0 
C50   1    0.148853    0.671862    0.812131    11.00000    0.05386    0.07318 = 
         0.09785   -0.03315    0.00806    0.02394 
AFIX 137 
H50A  2    0.191349    0.706808    0.857484    11.00000   -1.50000 
H50B  2    0.111447    0.644658    0.854750    11.00000   -1.50000 
H50C  2    0.089440    0.690167    0.750871    11.00000   -1.50000 
AFIX   0 
S1S   6    0.480734    0.293777    1.150036    11.00000    0.02949    0.01585 = 
         0.02575    0.00343    0.00849   -0.00100 
S2S   6    0.525013    0.289470    0.848647    11.00000    0.05005    0.01558 = 
         0.02981   -0.00514    0.02298   -0.00393 
S3S   6    0.718117    0.623589    0.540327    11.00000    0.04322    0.02324 = 
         0.02195   -0.00152    0.01175    0.00230 
F1S   5    0.328007    0.358947    1.218585    11.00000    0.04016    0.04336 = 
         0.06331   -0.00160    0.02597    0.00624 
F2S   5    0.480671    0.332111    1.344148    11.00000    0.05080    0.05517 = 
         0.03391   -0.01098    0.01775   -0.01054 
F3S   5    0.352192    0.260645    1.273208    11.00000    0.06808    0.04344 = 
         0.06432    0.00289    0.03975   -0.02456 
F4S   5    0.700178    0.322036    0.774687    11.00000    0.05596    0.04289 = 
         0.06523   -0.00695    0.03885   -0.00487 
F5S   5    0.535255    0.322498    0.655353    11.00000    0.07731    0.05123 = 
         0.03627    0.00769    0.03041    0.00530 
F6S   5    0.618903    0.232272    0.713166    11.00000    0.10975    0.02086 = 
         0.06414   -0.01010    0.06349   -0.00259 
F7S   5    0.741339    0.743547    0.490289    11.00000    0.12805    0.02880 = 
         0.07846    0.01312   -0.00656   -0.01175 
F8S   5    0.782845    0.672929    0.381655    11.00000    0.08697    0.08911 = 
         0.04368    0.01448    0.02423   -0.02901 
F9S   5    0.902019    0.689844    0.538051    11.00000    0.06004    0.09143 = 
         0.09556    0.00134   -0.00893   -0.04488 
O1S   4    0.539311    0.353880    1.138773    11.00000    0.02756    0.02256 = 
         0.02591    0.00735    0.00707   -0.00355 
O2S   4    0.385891    0.278682    1.055920    11.00000    0.03802    0.02088 = 
         0.03308   -0.00042    0.00324   -0.00680 
O3S   4    0.556385    0.241825    1.196045    11.00000    0.04550    0.02527 = 
         0.03806    0.01009    0.01043    0.00963 
O4S   4    0.511320    0.357808    0.869993    11.00000    0.03850    0.01634 = 
         0.02412   -0.00493    0.01127    0.00085 
O5S   4    0.608700    0.257780    0.936124    11.00000    0.06256    0.01685 = 
         0.04027    0.00314    0.02401    0.00780 
O6S   4    0.420353    0.255275    0.802795    11.00000    0.06502    0.03209 = 
         0.04523   -0.01517    0.02917   -0.02195 
O7S   4    0.733760    0.640981    0.650121    11.00000    0.10303    0.03694 = 
         0.02131   -0.00111    0.01877    0.01842 
O8S   4    0.599615    0.627843    0.471315    11.00000    0.03506    0.05476 = 
         0.04375   -0.00941    0.01433    0.00018 
O9S   4    0.777427    0.566250    0.522946    11.00000    0.05240    0.03227 = 
         0.02768   -0.00854    0.00773    0.00874 
O10S  4    0.356543    0.405107    0.983386    11.00000    0.02005    0.01754 = 
         0.02971    0.00575    0.00476   -0.00061 
H10O  2    0.348058    0.364845    0.994227    11.00000    0.05240 
O11S  4    0.717008    0.369549    1.024139    11.00000    0.02613    0.02202 = 
         0.03282    0.00153    0.01059    0.00960 
H11O  2    0.698640    0.329991    1.005170    11.00000    0.05476 
O12S  4    0.410282    0.628237    0.547871    11.00000    0.05342    0.04774 = 
         0.05284    0.02493    0.03086    0.01514 
H12O  2    0.483463    0.635938    0.556185    11.00000    0.16095 
O13S  4    0.914739    0.710085    1.083883    11.00000    0.10167    0.06622 = 
         0.10154    0.00000    0.04069   -0.01599 
C1S   1    0.406293    0.312196    1.251855    11.00000    0.03260    0.02859 = 
         0.03740    0.00004    0.01528   -0.00958 
C2S   1    0.598487    0.292043    0.742128    11.00000    0.06303    0.01940 = 
         0.03822   -0.00162    0.03055   -0.00049 
C3S   1    0.789125    0.686195    0.484553    11.00000    0.05731    0.04235 = 
         0.04410    0.00277    0.00368   -0.01915 
C4S   1    0.248402    0.432317    0.926412    11.00000    0.02028    0.05590 = 
         0.07260    0.04217    0.00727    0.00479 
AFIX 137 
H4SA  2    0.189388    0.420934    0.962676    11.00000   -1.50000 
H4SB  2    0.225123    0.415541    0.852486    11.00000   -1.50000 
H4SC  2    0.255816    0.479315    0.924622    11.00000   -1.50000 
AFIX   0 
C5S   1    0.833159    0.369736    1.090819    11.00000    0.03658    0.05453 = 
         0.03270   -0.00247    0.00706    0.01776 
AFIX 137 
H5SA  2    0.882847    0.346556    1.054597    11.00000   -1.50000 
H5SB  2    0.836604    0.348483    1.159438    11.00000   -1.50000 
H5SC  2    0.860415    0.414298    1.104571    11.00000   -1.50000 
AFIX   0 
C6S   1    0.347925    0.685559    0.527512    11.00000    0.12650    0.06033 = 
         0.06199    0.03152    0.05615    0.05068 
AFIX 137 
H6SA  2    0.367460    0.712163    0.592861    11.00000   -1.50000 
H6SB  2    0.264429    0.676074    0.506186    11.00000   -1.50000 
H6SC  2    0.367914    0.708863    0.469132    11.00000   -1.50000 
AFIX   0 
C7S   1    0.923454    0.745431    0.914292    11.00000    0.10019    0.11098 = 
         0.10806    0.00639    0.03449   -0.04007 
AFIX 137 
H7SA  2    0.936396    0.783762    0.874826    11.00000   -1.50000 
H7SB  2    0.849396    0.725363    0.875728    11.00000   -1.50000 
H7SC  2    0.986926    0.714665    0.919762    11.00000   -1.50000 
AFIX   0 
C8S   1    0.919993    0.763803    1.020918    11.00000    0.11539    0.07554 = 
         0.10817    0.01257    0.03468   -0.03150 
AFIX  23 
H8SA  2    0.990283    0.789273    1.056132    11.00000   -1.20000 
H8SB  2    0.851120    0.791376    1.015425    11.00000   -1.20000 
AFIX   0 
C9S   1    0.878228    0.727375    1.177820    11.00000    0.15900    0.11685 = 
         0.08222   -0.02231    0.04414   -0.05650 
AFIX  23 
H9SA  2    0.863776    0.687263    1.213549    11.00000   -1.20000 
H9SB  2    0.803454    0.750841    1.153511    11.00000   -1.20000 
AFIX   0 
C10S  1    0.961948    0.767871    1.259251    11.00000    0.25750    0.13518 = 
         0.07780   -0.00495    0.02457   -0.11604 
AFIX 137 
H10A  2    0.929900    0.776936    1.319723    11.00000   -1.50000 
H10B  2    0.975094    0.808508    1.225791    11.00000   -1.50000 
H10C  2    1.035850    0.744774    1.285734    11.00000   -1.50000 
AFIX   0 
HKLF 4 
  
  
  
  
REM  zhx008_b.res in P2(1) 
REM wR2 = 0.055979, GooF = S = 1.05318, Restrained GooF = 1.05319 for all data 
REM R1 = 0.021708 for 13218 Fo > 4sig(Fo) and 0.021768 for all 13247 data 
REM 778 parameters refined using 8 restraints 
  
END 
  
WGHT      0.0329      1.9498 
  
REM Highest difference peak  0.619,  deepest hole -1.010,  1-sigma level  0.069 
Q1    1   0.1603  0.6897  0.7221  11.00000  0.05    0.62 
Q2    1   0.6230  0.4371  0.9963  11.00000  0.05    0.56 
Q3    1   1.0009  0.7334  1.0428  11.00000  0.05    0.44 
Q4    1   0.5919  0.3785  1.0522  11.00000  0.05    0.41 
Q5    1   0.4246  0.6612  0.6029  11.00000  0.05    0.35 
Q6    1   0.8444  0.6881  1.2776  11.00000  0.05    0.35 
Q7    1   0.5436  0.4931  1.0715  11.00000  0.05    0.33 
Q8    1   0.6120  0.4898  0.9869  11.00000  0.05    0.31 
Q9    1   0.4808  0.4196  0.9069  11.00000  0.05    0.29 
Q10   1   0.5813  0.4716  1.1066  11.00000  0.05    0.29 
Q11   1   0.5558  0.7186  0.3936  11.00000  0.05    0.28 
Q12   1   0.5451  0.4981  0.9694  11.00000  0.05    0.27 
Q13   1   0.5656  0.3782  0.9628  11.00000  0.05    0.27 
Q14   1   0.6217  0.3985  0.9606  11.00000  0.05    0.26 
Q15   1   0.4831  0.4584  0.9135  11.00000  0.05    0.26 
Q16   1   1.0020  0.6366  0.9548  11.00000  0.05    0.26 
Q17   1   0.2601  0.3296  1.1274  11.00000  0.05    0.25 
Q18   1   0.9765  0.7787  1.1195  11.00000  0.05    0.25 
Q19   1   0.4771  0.4900  0.9952  11.00000  0.05    0.25 
Q20   1   0.4743  0.4370  1.0163  11.00000  0.05    0.25 
;
_shelx_res_checksum              18169

_exptl_crystal_recrystallization_method 
'Re-crystallisation from solvent: MeOH, Et2O'
